# Supplementary material for: Comparative genomic and antimicrobial resistance profiles of Salmonella strains isolated from pork and human sources in Sichuan, China
Source: Front Microbiol. 2025 Mar 3;16:1515576. doi: 10.3389/fmicb.2025.1515576 (PMC11911478; doi:10.3389/fmicb.2025.1515576)
Supplement: Supplementary file 2 [file Data_Sheet_2.xlsx]

## Sheet: Basic
No.	Strain ID	Year	Source type	Inspection unit	Aera	Core area/Surrounding area[=IF(OR(W7="Jinjiang_",W7="Wuhou_",W7="Jinniu_",W7="Qingyang_",W7="Chenghua_"),"Core area","Surrounding area")]
1	3716	2019	Human	Pengzhou_CDC	Pengzhou	Surrounding area
2	4008	2019	Pork	Xindu_CDC	Xindu	Surrounding area
3	4328	2019	Human	Chengdu Women and Children's Central Hospital	Qingyang	Core area
4	4351	2019	Pork	Dayi_CDC	Dayi	Surrounding area
5	4359	2019	Pork	Xindu_CDC	Xindu	Surrounding area
6	4366	2019	Pork	Chenghua_CDC	Chenghua	Core area
7	4367	2019	Pork	Chenghua_CDC	Chenghua	Core area
8	4373	2019	Human	Chengdu Women and Children's Central Hospital	Qingyang	Core area
9	4424	2019	Pork	Jianyang_CDC	Jianyang	Surrounding area
10	4016	2019	Human	Chengdu Shangjinnanfu Hospital_	Pidu	Surrounding area
11	4059	2019	Human	Chengdu Shangjinnanfu Hospital_	Pidu	Surrounding area
12	4073	2019	Human	Longquan_CDC	Longquan	Surrounding area
13	4114	2019	Human	Chengdu Women and Children's Central Hospital	Qingyang	Core area
14	4125	2019	Human	Qionglai_CDC	Qionglai	Surrounding area
15	4136	2019	Human	Chenghua_CDC	Chenghua	Core area
16	4144	2019	Human	Chengdu Women and Children's Central Hospital	Qingyang	Core area
17	4146	2019	Human	Dujiangyan_CDC	Dujiangyan	Surrounding area
18	4168	2019	Pork	Jinniu_CDC	Jinniu	Core area
19	3717	2019	Human	Pengzhou_CDC	Pengzhou	Surrounding area
20	4169	2019	Pork	Xindu_CDC	Xindu	Surrounding area
21	4228	2019	Pork	Chenghua_CDC	Chenghua	Core area
22	4232	2019	Human	Dujiangyan_CDC	Dujiangyan	Surrounding area
23	4352	2019	Pork	Dayi_CDC	Dayi	Surrounding area
24	4353	2019	Pork	Dayi_CDC	Dayi	Surrounding area
25	4354	2019	Human	Dayi_CDC	Dayi	Surrounding area
26	4375	2019	Pork	Chongzhou_CDC	Chongzhou	Surrounding area
27	4426	2019	Pork	Jianyang_CDC	Jianyang	Surrounding area
28	4427	2019	Pork	Jianyang_CDC	Jianyang	Surrounding area
29	3751	2019	Pork	Jianyang_CDC	Jianyang	Surrounding area
30	3571	2019	Human	Chengdu Women and Children's Central Hospital	Qingyang	Core area
31	3712	2019	Human	Qingyang_CDC	Qingyang	Core area
32	3713	2019	Human	Dayi_CDC	Dayi	Surrounding area
33	3757	2019	Pork	Wuhou_CDC	Wuhou	Core area
34	3758	2019	Pork	Wuhou_CDC	Wuhou	Core area
35	3947	2019	Pork	Wuhou_CDC	Wuhou	Core area
36	3951	2019	Human	Longquan_CDC	Longquan	Surrounding area
37	4017	2019	Human	Chengdu Women and Children's Central Hospital	Qingyang	Core area
38	4060	2019	Human	Dayi_CDC	Dayi	Surrounding area
39	4126	2019	Human	Qionglai_CDC	Qionglai	Surrounding area
40	3756	2019	Pork	Wuhou_CDC	Wuhou	Core area
41	4150	2019	Human	Dujiangyan_CDC	Dujiangyan	Surrounding area
42	4227	2019	Pork	Chenghua_CDC	Chenghua	Core area
43	4242	2019	Human	Pengzhou_CDC	Pengzhou	Surrounding area
44	4261	2019	Human	Dujiangyan_CDC	Dujiangyan	Surrounding area
45	4376	2019	Pork	Chongzhou_CDC	Chongzhou	Surrounding area
46	4405	2019	Human	Dujiangyan_CDC	Dujiangyan	Surrounding area
47	4411	2019	Pork	Pidu East Street General Market	Pidu	Surrounding area
48	4412	2019	Human	Chengdu Women and Children's Central Hospital (Dujiangyan)	Dujiangyan	Surrounding area
49	4428	2019	Pork	Jianyang_CDC	Jianyang	Surrounding area
50	4429	2019	Human	Chenghua_CDC	Chenghua	Core area
51	3932	2019	Human	Chenghua_CDC	Chenghua	Core area
52	3561	2019	Human	Chengdu Women and Children's Central Hospital	Qingyang	Core area
53	3563	2019	Human	Chengdu Women and Children's Central Hospital	Qingyang	Core area
54	3778	2019	Pork	Chenghua_CDC	Chenghua	Core area
55	3779	2019	Pork	Xindu_CDC	Xindu	Surrounding area
56	3780	2019	Pork	Xindu_CDC	Xindu	Surrounding area
57	3802	2019	Human	Jinjiang_CDC	Jinjiang	Core area
58	3912	2019	Human	Xindu_CDC	Xindu	Surrounding area
59	3915	2019	Pork	Xindu_CDC	Xindu	Surrounding area
60	3916	2019	Pork	Xindu_CDC	Xindu	Surrounding area
61	3917	2019	Pork	Xindu_CDC	Xindu	Surrounding area
62	3954	2019	Human	Chenghua_CDC	Chenghua	Core area
63	3936	2019	Human	Chengdu Women and Children's Central Hospital	Qingyang	Core area
64	3949	2019	Human	Shuangliu_CDC	Shuangliu	Surrounding area
65	3957	2019	Pork	Chenghua_CDC	Chenghua	Core area
66	3960	2019	Human	Jinjiang_CDC	Jinjiang	Core area
67	4071	2019	Pork	Qingbaijiang_CDC	Qingbaijiang	Surrounding area
68	4217	2019	Human	Pidu_CDC	Pidu	Surrounding area
69	4229	2019	Pork	Chenghua_CDC	Chenghua	Core area
70	4230	2019	Pork	Chenghua_CDC	Chenghua	Core area
71	4265	2019	Human	Chengdu Women and Children's Central Hospital	Qingyang	Core area
72	3955	2019	Human	Jianyang_CDC	Jianyang	Surrounding area
73	4436	2019	Human	Chengdu Women and Children's Central Hospital	Qingyang	Core area
74	4458	2019	Human	Qingyang_CDC	Qingyang	Core area
75	4501	2019	Pork	Jianyang_CDC	Jianyang	Surrounding area
76	4502	2019	Pork	Jianyang_CDC	Jianyang	Surrounding area
77	4503	2019	Pork	Jianyang_CDC	Jianyang	Surrounding area
78	4504	2019	Pork	Wuhou_CDC	Wuhou	Core area
79	4519	2019	Human	Dujiangyan_CDC	Dujiangyan	Surrounding area
80	3755	2019	Pork	Wuhou_CDC	Wuhou	Core area
81	3956	2019	Human	Jianyang_CDC	Jianyang	Surrounding area
82	3776	2019	Pork	Chongzhou_CDC	Chongzhou	Surrounding area
83	3914	2019	Pork	Xindu_CDC	Xindu	Surrounding area
84	3939	2019	Pork	Wuhou_CDC	Wuhou	Core area
85	3975	2019	Pork	Jinniu_CDC	Jinniu	Core area
86	4007	2019	Pork	Xindu_CDC	Xindu	Surrounding area
87	4037	2019	Human	Longquan_CDC	Longquan	Surrounding area
88	4110	2019	Human	Chengdu Women and Children's Central Hospital	Qingyang	Core area
89	4112	2019	Human	Qingbaijiang_CDC	Qingbaijiang	Surrounding area
90	4113	2019	Human	Chengdu Women and Children's Central Hospital	Qingyang	Core area
91	4222	2019	Pork	Jianyang_CDC	Jianyang	Surrounding area
92	4223	2019	Pork	Jianyang_CDC	Jianyang	Surrounding area
93	4224	2019	Pork	Jianyang_CDC	Jianyang	Surrounding area
94	4234	2019	Human	Dujiangyan_CDC	Dujiangyan	Surrounding area
95	4273	2019	Human	Sichuan Tianfu New District People's Hospital	Shuangliu	Surrounding area
96	4278	2019	Human	Xindu_CDC	Xindu	Surrounding area
97	4321	2019	Human	Longquan_CDC	Longquan	Surrounding area
98	4322	2019	Pork	Wenjiang_CDC	Wenjiang	Surrounding area
99	4325	2019	Human	Chengdu Women and Children's Central Hospital	Qingyang	Core area
100	4635	2020	Human	Chengdu Women and Children's Central Hospital	Qingyang	Core area
101	4642	2020	Human	Chengdu Women and Children's Central Hospital	Qingyang	Core area
102	5420	2020	Human	Chengdu Shangjinnanfu Hospital_	Pidu	Surrounding area
103	4634	2020	Human	Chenghua_CDC	Chenghua	Core area
104	4660	2020	Human	Dujiangyan_CDC	Dujiangyan	Surrounding area
105	4661	2020	Human	Dujiangyan_CDC	Dujiangyan	Surrounding area
106	4664	2020	Human	Qingbaijiang_CDC	Qingbaijiang	Surrounding area
107	4670	2020	Human	Jinjiang_CDC	Jinjiang	Core area
108	4701	2020	Human	Chengdu Women and Children's Central Hospital	Qingyang	Core area
109	4703	2020	Human	Chengdu Women and Children's Central Hospital	Qingyang	Core area
110	4705	2020	Human	Chengdu Women and Children's Central Hospital	Qingyang	Core area
111	4715	2020	Human	Jinjiang_CDC	Jinjiang	Core area
112	4732	2020	Human	Wenjiang_CDC	Wenjiang	Surrounding area
113	4773	2020	Human	Pengzhou_CDC	Pengzhou	Surrounding area
114	4780	2020	Human	Jinjiang_CDC	Jinjiang	Core area
115	4804	2020	Human	Dayi_CDC	Dayi	Surrounding area
116	4807	2020	Pork	Dayi_CDC	Dayi	Surrounding area
117	4831	2020	Human	Chengdu Women and Children's Central Hospital	Qingyang	Core area
118	4833	2020	Human	Chengdu Women and Children's Central Hospital	Qingyang	Core area
119	4838	2020	Pork	Chongzhou_CDC	Chongzhou	Surrounding area
120	4867	2020	Human	Chengdu Women and Children's Central Hospital	Qingyang	Core area
121	4869	2020	Human	Chengdu Women and Children's Central Hospital	Qingyang	Core area
122	4872	2020	Human	Xindu_CDC	Xindu	Surrounding area
123	4906	2020	Human	Pengzhou_CDC	Pengzhou	Surrounding area
124	4916	2020	Human	Chenghua_CDC	Chenghua	Core area
125	4956	2020	Human	Pujiang_CDC	Pujiang	Surrounding area
126	4962	2020	Human	Jianyang_CDC	Jianyang	Surrounding area
127	5007	2020	Human	Chengdu Women and Children's Central Hospital	Qingyang	Core area
128	5011	2020	Human	Chenghua_CDC	Chenghua	Core area
129	5026	2020	Human	Xindu_CDC	Xindu	Surrounding area
130	5034	2020	Human	Chengdu First People's Hospital	Wuhou	Core area
131	5047	2020	Human	Qionglai_CDC	Qionglai	Surrounding area
132	5067	2020	Human	Pengzhou_CDC	Pengzhou	Surrounding area
133	5246	2020	Human	Chengdu Women and Children's Central Hospital	Qingyang	Core area
134	5249	2020	Human	Dujiangyan_CDC	Dujiangyan	Surrounding area
135	5105	2020	Pork	Qingbaijiang_CDC	Qingbaijiang	Surrounding area
136	5325	2020	Human	Xinjin_CDC	Xinjin	Surrounding area
137	5326	2020	Human	Xinjin_CDC	Xinjin	Surrounding area
138	5327	2020	Human	Xinjin_CDC	Xinjin	Surrounding area
139	5328	2020	Human	Pengzhou_CDC	Pengzhou	Surrounding area
140	5351	2020	Human	Qionglai_CDC	Qionglai	Surrounding area
141	5352	2020	Human	Qionglai_CDC	Qionglai	Surrounding area
142	5369	2020	Pork	Chongzhou_CDC	Chongzhou	Surrounding area
143	5372	2020	Human	Chengdu Women and Children's Central Hospital	Qingyang	Core area
144	5424	2020	Human	Chengdu Third People's Hospital	Qingyang	Core area
145	5426	2020	Human	Chengdu Third People's Hospital	Qingyang	Core area
146	5470	2020	Human	Jianyang_CDC	Jianyang	Surrounding area
147	5473	2020	Human	Jianyang_CDC	Jianyang	Surrounding area
148	5481	2020	Human	Chenghua_CDC	Chenghua	Core area
149	5508	2020	Human	Chengdu Women and Children's Central Hospital	Qingyang	Core area
150	5509	2020	Human	Chengdu Women and Children's Central Hospital	Qingyang	Core area
151	5531	2020	Human	Dujiangyan_CDC	Dujiangyan	Surrounding area
152	5545	2020	Human	Dujiangyan_CDC	Dujiangyan	Surrounding area
153	5616	2021	Human	Pengzhou_CDC	Pengzhou	Surrounding area
154	5633	2021	Human	Jinniu_CDC	Jinniu	Core area
155	5642	2021	Human	Chenghua_CDC	Chenghua	Core area
156	5656	2021	Human	Qingyang_CDC	Qingyang	Core area
157	5661	2021	Human	Shuangliu_CDC	Shuangliu	Surrounding area
158	5669	2021	Human	Xindu_CDC	Xindu	Surrounding area
159	5675	2021	Human	Pidu_CDC	Pidu	Surrounding area
160	5679	2021	Human	Pengzhou_CDC	Pengzhou	Surrounding area
161	5724	2021	Human	Pengzhou_CDC	Pengzhou	Surrounding area
162	5725	2021	Human	Longquan_CDC	Longquan	Surrounding area
163	5730	2021	Human	Chengdu Women and Children's Central Hospital	Qingyang	Core area
164	5731	2021	Human	Chengdu Women and Children's Central Hospital	Qingyang	Core area
165	5754	2021	Human	Chengdu Women and Children's Central Hospital	Qingyang	Core area
166	5781	2021	Human	Jinjiang_CDC	Jinjiang	Core area
167	5809	2021	Human	Dayi_CDC	Dayi	Surrounding area
168	5821	2021	Human	Pidu_CDC	Pidu	Surrounding area
169	5824	2021	Human	Qionglai City Medical Center Hospital	Qionglai	Surrounding area
170	5848	2021	Human	Chengdu Women and Children's Central Hospital	Qingyang	Core area
171	5849	2021	Pork	Chongzhou_CDC	Chongzhou	Surrounding area
172	5943	2021	Human	Chengdu Women and Children's Central Hospital	Qingyang	Core area
173	5976	2021	Human	Jintang_CDC	Jintang	Surrounding area
174	6012	2021	Human	Chenghua_CDC	Chenghua	Core area
175	6016	2021	Human	Chenghua_CDC	Chenghua	Core area
176	6038	2021	Human	Jianyang_CDC	Jianyang	Surrounding area
177	6063	2021	Pork	Pengzhou_CDC	Pengzhou	Surrounding area
178	6105	2021	Pork	Chenghua_CDC	Chenghua	Core area
179	6106	2021	Human	Chenghua_CDC	Chenghua	Core area
180	6111	2021	Human	Chenghua_CDC	Chenghua	Core area
181	6125	2021	Pork	Chongzhou_CDC	Chongzhou	Surrounding area
182	6135	2021	Human	Qingbaijiang_CDC	Qingbaijiang	Surrounding area
183	6138	2021	Human	Jinjiang_CDC	Jinjiang	Core area
184	6146	2021	Human	Pengzhou_CDC	Pengzhou	Surrounding area
185	6153	2021	Human	Jinjiang_CDC	Jinjiang	Core area
186	6155	2021	Human	Jintang_CDC	Jintang	Surrounding area
187	6160	2021	Pork	Jianyang_CDC	Jianyang	Surrounding area
188	6169	2021	Human	Jianyang_CDC	Jianyang	Surrounding area
189	6207	2021	Human	Chengdu Women and Children's Central Hospital	Qingyang	Core area
190	6212	2021	Human	Chengdu Women and Children's Central Hospital	Qingyang	Core area
191	6213	2021	Human	Chengdu Women and Children's Central Hospital	Qingyang	Core area
192	6225	2021	Human	Qingbaijiang_CDC	Qingbaijiang	Surrounding area
193	6231	2021	Human	Longquan_CDC	Longquan	Surrounding area
194	6239	2021	Human	Pengzhou_CDC	Pengzhou	Surrounding area
195	6243	2021	Pork	Jinniu_CDC	Jinniu	Core area
196	6259	2021	Human	Jintang_CDC	Jintang	Surrounding area
197	6266	2021	Pork	Chongzhou_CDC	Chongzhou	Surrounding area
198	6270	2021	Pork	Chongzhou_CDC	Chongzhou	Surrounding area
199	6276	2021	Human	Jinniu_CDC	Jinniu	Core area
200	6301	2021	Pork	Jianyang_CDC	Jianyang	Surrounding area
201	6327	2021	Human	Pidu_CDC	Pidu	Surrounding area
202	6329	2021	Human	Chengdu Women and Children's Central Hospital	Qingyang	Core area
203	6331	2021	Human	Chengdu Women and Children's Central Hospital	Qingyang	Core area
204	6333	2021	Human	Qionglai_CDC	Qionglai	Surrounding area
205	6335	2021	Human	Chengdu Shangjinnanfu Hospital_	Pidu	Surrounding area
206	6336	2021	Human	Sichuan Tianfu New District People's Hospital	Shuangliu	Surrounding area
207	6339	2021	Human	Jintang_CDC	Jintang	Surrounding area
208	6341	2021	Human	Jintang_CDC	Jintang	Surrounding area
209	6344	2021	Human	Qingbaijiang_CDC	Qingbaijiang	Surrounding area
210	6365	2021	Human	Pidu_CDC	Pidu	Surrounding area
211	6402	2021	Human	Sichuan Tianfu New District People's Hospital	Shuangliu	Surrounding area
212	6403	2021	Human	Chengdu Women and Children's Central Hospital	Qingyang	Core area
213	6450	2021	Human	Chengdu First People's Hospital	Wuhou	Core area

## Sheet: serotype,STs
Strain ID	Serogroup	Servor	Serotype	MLST PubMLST ST	ST type (Sequenciing type)
3716	6,7:r:1,5	O:6,7(C1)	Salmonella infantis	ST32	Salmonella Infantis
4008	6,7:f,g:-	O:6,7(C1)	Salmonella Rissen	ST469	Salmonella Rissen
4328	6,7:m,t:- Biochemistry: Gelatin-, Inositol-	O:6,7(C1)	Salmonella Oranienburg	ST23	Salmonella Oranienburg
4351	6,7:f,g:-	O:6,7(C1)	Salmonella Rissen	ST469	Salmonella Rissen
4359	3,10:l,v:e,n,z15	O:3,10(E1)	Salmonella ruzizi	ST463	Salmonella Meleagridis
4366	6,7:f,g:-	O:6,7(C1)	Salmonella Rissen	ST469	Salmonella Rissen
4367	4,5,12:i:1,2	O:4(B)	Salmonella Typhimurium	ST34	Salmonella Typhimurium
4373	4,5,12:i:1,2	O:4(B)	Salmonella Typhimurium	ST19	Salmonella Typhimurium
4424	4,12:f,g:-	O:4(B)	Salmonella Derby	ST40	Salmonella Derby
4016	6,8:r:1,5	O:6,8(C2)	Salmonella Bovismorbificans	ST358	Salmonella Goldcoast
4059	3,10:l,v:1,6	O:3,10(E1)	Salmonella London	ST155	Salmonella London
4073	9,12:g,m:-	O:9,12(D1)	Salmonella Enteritidis	ST11	Salmonella Enteritidis
4114	6,8:r:1,7	O:6,8(C2)	Salmonella akanji	ST358	Salmonella Goldcoast
4125	9,12:g,m:-	O:9,12(D1)	Salmonella Enteritidis	ST11	Salmonella Enteritidis
4136	9,12:g,m:-	O:9,12(D1)	Salmonella Enteritidis	ST11	Salmonella Enteritidis
4144	9,12:g,m:-	O:9,12(D1)	Salmonella Enteritidis	ST11	Salmonella Enteritidis
4146	4,5,12:i:1,2	O:4(B)	Salmonella Typhimurium	ST34	Salmonella Typhimurium
4168	3,10:l,v:1,6	O:3,10(E1)	Salmonella London	ST155	Salmonella London
3717	9,12:g,m:-	O:9,12(D1)	Salmonella Enteritidis	ST11	Salmonella Enteritidis
4169	6,7:f,g:-	O:6,7(C1)	Salmonella Rissen	ST469	Salmonella Rissen
4228	4,5,12:i:1,2	O:4(B)	Salmonella Typhimurium	ST34	Salmonella Typhimurium
4232	4,5,12:i:1,2	O:4(B)	Salmonella Typhimurium	ST40	Salmonella Derby
4352	4,12:f,g:-	O:4(B)	Salmonella Derby	ST11	Salmonella Enteritidis
4353	3,10:l,v:e,n,z15	O:3,10(E1)	Salmonella ruzizi	ST155	Salmonella London
4354	3,10:e,h:1,6	O:3,10(E1)	Salmonella anatum	ST64	Salmonella Anatum
4375	4,5,12:i:1,2	O:4(B)	Salmonella Typhimurium	ST34	Salmonella Typhimurium
4426	4,12:f,g:-	O:4(B)	Salmonella Derby	ST40	Salmonella Derby
4427	4,12:f,g:-	O:4(B)	Salmonella Derby	ST40	Salmonella Derby
3751	3,10:l,v:1,6	O:3,10(E1)	Salmonella London	ST155	Salmonella London
3571	9,12:g,m:-	O:9,12(D1)	Salmonella Enteritidis	ST11	Salmonella Enteritidis
3712	6,8:r:l,w	O:6,8(C2)	Salmonella Goldcoast	ST358	Salmonella Goldcoast
3713	9,12:g,m:-	O:9,12(D1)	Salmonella Enteritidis	ST11	Salmonella Enteritidis
3757	6,7:d:l,w	O:6,7(C1)	Salmonella Livingstone	ST543	Salmonella Livingstone
3758	4,12:f,g:-	O:4(B)	Salmonella Derby	ST40	Salmonella Derby
3947	6,7:f,g:-	O:6,7(C1)	Salmonella Rissen	ST469	Salmonella Rissen
3951	3,10:l,v:1,6	O:3,10(E1)	Salmonella London	ST155	Salmonella London
4017	4,5,12:i:1,2	O:4(B)	Salmonella Typhimurium	ST19	Salmonella Typhimurium
4060	4,5,12:i:1,2	O:4(B)	Salmonella Typhimurium	ST19	Salmonella Typhimurium
4126	9,12:g,m:-	O:9,12(D1)	Salmonella Enteritidis	ST11	Salmonella Enteritidis
3756	6,7:f,g:-	O:6,7(C1)	Salmonella Rissen	ST469	Salmonella Rissen
4150	6,8:r:l,w	O:6,8(C2)	Salmonella Goldcoast	ST358	Salmonella Goldcoast
4227	4,5,12:i:1,2	O:4(B)	Salmonella Typhimurium	ST34	Salmonella Typhimurium
4242	6,8:r:l,w	O:6,8(C2)	Salmonella Goldcoast	ST358	Salmonella Goldcoast
4261	4,12:f,g:-	O:4(B)	Salmonella Derby	ST40	Salmonella Derby
4376	6,7:f,g:-	O:6,7(C1)	Salmonella Rissen	ST469	Salmonella Rissen
4405	4,5,12:i:1,2	O:4(B)	Salmonella Typhimurium	ST34	Salmonella Typhimurium
4411	3,10:l,v:1,6	O:3,10(E1)	Salmonella London	ST155	Salmonella London
4412	8,20:i:Z6	O:8(C3)	Salmonella Kentucky	ST314	Salmonella Kentucky
4428	4,12:f,g:-	O:4(B)	Salmonella Derby	ST40	Salmonella Derby
4429	4,5,12:i:1,2	O:4(B)	Salmonella Typhimurium	ST34	Salmonella Typhimurium
3932	9,12,vi:d:-	O:9,12(D1)	Salmonella typhi	ST2	Salmonella Typhi
3561	9,12:g,m:-	O:9,12(D1)	Salmonella Enteritidis	ST11	Salmonella Enteritidis
3563	9,12:g,m:-	O:9,12(D1)	Salmonella Enteritidis	ST11	Salmonella Enteritidis
3778	4,5,12:f,g,t:z6:z42	O:4(B)	Salmonella type II	ST40	Salmonella Derby
3779	4,5,12:i:1,2	O:4(B)	Salmonella Typhimurium	ST34	Salmonella Typhimurium
3780	4,5,12:i:1,2	O:4(B)	Salmonella Typhimurium	ST34	Salmonella Typhimurium
3802	9,12:g,m:-	O:9,12(D1)	Salmonella Enteritidis	ST11	Salmonella Enteritidis
3912	4,5,12:i:1,2	O:4(B)	Salmonella Typhimurium	ST34	Salmonella Typhimurium
3915	3,10:l,v:1,6	O:3,10(E1)	Salmonella London	ST155	Salmonella London
3916	4,5,12:i:1,2	O:4(B)	Salmonella Typhimurium	ST19	Salmonella Typhimurium
3917	4,5,12:i:1,2	O:4(B)	Salmonella Typhimurium	ST19	Salmonella Typhimurium
3954	6,7:r:1,5	O:6,7(C1)	Salmonella infantis	ST32	Salmonella Infantis
3936	4,12:z:1,7	O:4(B)	Salmonella Indiana	ST17	Salmonella Indiana
3949	4,12:i:1,2	O:4(B)	Salmonella Typhimurium var. Copenhagen	ST19	Salmonella Typhimurium
3957	4,5,12:i:1,2	O:4(B)	Salmonella Typhimurium	ST19	Salmonella Typhimurium
3960	4,5,12:i:1,2	O:4(B)	Salmonella Typhimurium	ST19	Salmonella Typhimurium
4071	6,8:r:1,5	O:6,8(C2)	Salmonella Bovismorbificans	ST34	Salmonella Typhimurium
4217	4,5,12:i:1,2	O:4(B)	Salmonella Typhimurium	ST358	Salmonella Goldcoast
4229	4,12:f,g:-	O:4(B)	Salmonella Derby	ST19	Salmonella Typhimurium
4230	4,12:f,g:-	O:4(B)	Salmonella Derby	ST40	Salmonella Derby
4265	4,5,12:i:1,2	O:4(B)	Salmonella Typhimurium	ST40	Salmonella Derby
3955	16:b:e,n,x (gelatin-, myo-inositol+)	O16:(I)	Salmonella hvittingfoss	ST434	Salmonella Hvittingfoss
4436	9,12:g,p:-	O:9,12(D1)	Salmonella Dublin	ST11	Salmonella Enteritidis
4458	4,5,12:e,h:1,2	O:4(B)	Salmonella Saintpaul	ST27	Salmonella Saintpaul
4501	4,12:f,g:-	O:4(B)	Salmonella Derby	ST40	Salmonella Derby
4502	6,7:f,g:-	O:6,7(C1)	Salmonella Rissen	ST469	Salmonella Rissen
4503	6,7:f,g:-	O:6,7(C1)	Salmonella Rissen	ST469	Salmonella Rissen
4504	3,10:l,v:1,6	O:3,10(E1)	Salmonella London	ST155	Salmonella London
4519	4,5,12:d:1,2	O:4(B)	Salmonella Stanley	ST29	Salmonella Stanley
3755	3,10:l,v:1,6	O:3,10(E1)	Salmonella London	ST155	Salmonella London
3956	3,10:l,v:1,6	O:3,10(E1)	Salmonella London	ST155	Salmonella London
3776	4,12:f,g:-	O:4(B)	Salmonella Derby	ST34	Salmonella Typhimurium
3914	4,5,12:i:1,2	O:4(B)	Salmonella Typhimurium	ST19	Salmonella Typhimurium
3939	4,5,12:i:1,2	O:4(B)	Salmonella Typhimurium	ST34	Salmonella Typhimurium
3975	3,10:l,v:1,6	O:3,10(E1)	Salmonella London	ST155	Salmonella London
4007	6,7:f,g:-	O:6,7(C1)	Salmonella Rissen	ST469	Salmonella Rissen
4037	6,8:d:1,5	O:6,8(C2)	Salmonella manhattan	ST82	Salmonella Muenchen
4110	4,5,12:d:1,2	O:4(B)	Salmonella Stanley	ST2299	Salmonella Stanley
4112	6,8:e,h:1,5	O:6,8(C2)	Salmonella Kottbus	ST808	Salmonella Kottbus
4113	4,5,12:i:1,2	O:4(B)	Salmonella Typhimurium	ST34	Salmonella Typhimurium
4222	3,10:l,v:1,6	O:3,10(E1)	Salmonella London	ST155	Salmonella London
4223	4,5,12:i:1,2	O:4(B)	Salmonella Typhimurium	ST34	Salmonella Typhimurium
4224	3,10:l,v:1,6	O:3,10(E1)	Salmonella London	ST155	Salmonella London
4234	3,10:l,v:1,6	O:3,10(E1)	Salmonella London	ST155	Salmonella London
4273	7,6:f,g:-	O:6,7(C1)	Salmonella Rissen	ST469	Salmonella Rissen
4278	6,7:g,m,s:-	O:6,7(C1)	Salmonella montevideo	ST4	Salmonella Montevideo
4321	4,5,12:i:1,2	O:4(B)	Salmonella Typhimurium	ST34	Salmonella Typhimurium
4322	3,10:l,v:1,6	O:3,10(E1)	Salmonella London	ST155	Salmonella London
4325	4,5,12:d:1,2	O:4(B)	Salmonella Stanley	ST29	Salmonella Stanley
4635	4,5,12:i:1,2	O:4(B)	Salmonella Typhimurium	ST11	Salmonella Enteritidis
4642	3,10:l,v:1,7	O:3,10(E1)	Salmonella give	ST155	Salmonella London
5420	6,7:k:1,7	O:6,7(C1)	Salmonella baiboukoum	ST26	Salmonella Thompson
4634	6,8:r:1,5	O:6,8(C2)	Salmonella Bovismorbificans	ST1499	Salmonella Bovismorbificans
4660	4,5,12:b:1,2	O:4(B)	Salmonella paratyphi B	ST423	Salmonella Paratyphi B var Java monophasic
4661	3,10:l,v:1,7	O:3,10(E1)	Salmonella give	ST516	Salmonella Give
4664	6,8:e,h:1,5	O:6,8(C2)	Salmonella Kottbus	ST1690	Salmonella Kottbus
4670	3,10:l,v:1,6	O:3,10(E1)	Salmonella London	ST155	Salmonella London
4701	6,8:d:?	O:6,8(C2)	Salmonella serogroup C2	ST18	Salmonella Manhattan
4703	9,12:g,m:-	O:9,12(D1)	Salmonella Enteritidis	ST11	Salmonella Enteritidis
4705	6,8:Z10:e,n,x	O:6,8(C2)	Salmonella hadar	ST33	Salmonella Hadar
4715	6,7:m,t:-	O:6,7(C1)	Salmonella Oranienburg	ST23	Salmonella Oranienburg
4732	13,22:?:1,6	O13,22(G1)	Salmonella serogroup G1	ST1069	Salmonella Poona
4773	6,8:l,v:1,7	O:6,8(C2)	Salmonella manchester	ST358	Salmonella Goldcoast
4780	6,8:r:l,w	O:6,8(C2)	Salmonella Goldcoast	ST358	Salmonella Goldcoast
4804	4,5,12,:e,h:?	O:4(B)	Salmonella Saintpaul	ST49	Salmonella Saintpaul
4807	3,10:e,h:e,n,x	O:3,10(E1)	Salmonella Newlands	ST40	Salmonella Derby
4831	3,10:l,v:1,6	O:3,10(E1)	Salmonella London	ST463	Salmonella Meleagridis
4833	6,8:l,v:1,7	O:6,8(C2)	Salmonella manchester	ST214	Salmonella Bredeney
4838	3,10:e,h:l,w	O:3,10(E1)	Salmonella meleagridis	ST64	Salmonella Anatum
4867	4,12:f,g:-	O:4(B)	Salmonella Derby	ST40	Salmonella Derby
4869	13,23:d:l,w	O13,23(G2)	Salmonella putten	ST1656	Salmonella Putten
4872	6,7:c:1,5 Hydrogen sulfide+	O:6,7(C1)	Salmonella paratyphi C	ST26	Salmonella Thompson
4906	3,10:l,v:e,n,z15	O:3,10(E1)	Salmonella ruzizi	ST155	Salmonella London
4916	6,8:r:l,w	O:6,8(C2)	Salmonella Goldcoast	ST2529	Salmonella Goldcoast
4956	9,12:?	O:9,12(D1)	Salmonella serogroup D1	ST11	Salmonella Enteritidis
4962	8,20:i:z6	O:8(C3)	Salmonella Kentucky	ST198	Salmonella Kentucky
5007	6,8:r:1,5	O:6,8(C2)	Salmonella Bovismorbificans	ST1499	Salmonella Bovismorbificans
5011	3,10:e,h:1,6	O:3,10(E1)	Salmonella anatum	ST64	Salmonella Anatum
5026	4,5,12:d:1,2	O:4(B)	Salmonella Stanley	ST40	Salmonella Derby
5034	4,5,12:d:1,2	O:4(B)	Salmonella Stanley	ST29	Salmonella Stanley
5047	6,8:i:1,2	O:6,8(C2)	Salmonella Lindenburg	ST214	Salmonella Bredeney
5067	13,22:?:1,6	O13,22(G1)	Salmonella serogroup G1	ST3095	Salmonella Poona
5246	4,12:f,g:-	O:4(B)	Salmonella Derby	ST40	Salmonella Derby
5249	6,7:d:e,n,z15	O:6,7(C1)	Salmonella gombe	ST543	Salmonella Livingstone
5105	3,10:l,v:e,n,z15	O:3,10(E1)	Salmonella ruzizi	ST155	Salmonella London
5325	4,5,12:?:?	O:4(B)	Salmonella serogroup B	ST19	Salmonella Typhimurium
5326	6,7:m,t:-	O:6,7(C1)	Salmonella Oranienburg	ST23	Salmonella Oranienburg
5327	6,7:m,t:-	O:6,7(C1)	Salmonella Oranienburg	ST23	Salmonella Oranienburg
5328	6,7:d:e,n,z15	O:6,7(C1)	Salmonella gombe	ST32	Salmonella Infantis
5351	3,10:e,h:1,7	O:3,10(E1)	Salmonella nyborg	ST321	Salmonella Muenster
5352	3,10:e,h:1,7	O:3,10(E1)	Salmonella nyborg	ST321	Salmonella Muenster
5369	13,23:f,g:-	O13,23(G2)	Salmonella havana	ST10035	Salmonella Fanti/Salmonella Leiden
5372	9,12:g,m:-	O:9,12(D1)	Salmonella Enteritidis	ST11	Salmonella Enteritidis
5424	8,20:?:z6	O:8(C3)	Salmonella serogroup C3	ST198	Salmonella Kentucky
5426	6,7:r:1,7	O:6,7(C1)	Salmonella Colindale	ST358	Salmonella Goldcoast
5470	8,20:i:Z6	O:8(C3)	Salmonella Kentucky	ST198	Salmonella Kentucky
5473	16:b:e,n,z15	O:16(I)	Salmonella sangera	ST446	Salmonella Hvittingfoss
5481	6,7:d:l,w	O:6,7(C1)	Salmonella Livingstone	ST543	Salmonella Livingstone
5508	6,7:d:l,w	O:6,7(C1)	Salmonella Livingstone	ST543	Salmonella Livingstone
5509	4,5,12:i:1,2	O:4(B)	Salmonella Typhimurium	ST19	Salmonella Typhimurium
5531	6,7:c:1,5 Hydrogen sulfide+	O:6,7(C1)	Salmonella paratyphi C	ST543	Salmonella Livingstone
5545	9,12:g,m,q:-	O:9,12(D1)	Salmonella blegdam	ST11	Salmonella Enteritidis
5616	4,5,12:i:1,2	O:4(B)	Salmonella Typhimurium	ST8333	Salmonella with deletion in phase II
5633	6,8:e,h:?	O:6,8(C2)	Salmonella serogroup C2	ST31	Salmonella Newport
5642	4,12:f,g:-	O:4(B)	Salmonella Derby	ST682	Salmonella Derby
5656	9,12:d:-	O:9,12(D1)	Salmonella spp.	ST11	Salmonella Enteritidis
5661	9,12,Vi:d:-	O:9,12(D1)	Salmonella spp.	ST2	Salmonella Typhi
5669	3,10:lv:e,n,z15	O:3,10(E1)	Salmonella ruzizi	ST155	Salmonella London
5675	4,12:f,g,s:-	O:4(B)	Salmonella agona	ST13	Salmonella Agona
5679	9,12:g,m:-	O:9,12(D1)	Salmonella Enteritidis	ST11	Salmonella Enteritidis
5724	6,7:k:1,5	O:6,7(C1)	Salmonella Thompson	ST11	Salmonella Enteritidis
5725	6,7:f,g:-	O:6,7(C1)	Salmonella Rissen	ST469	Salmonella Rissen
5730	6,8:y:e,n,z15	O:6,8(C2)	Salmonella praha	ST413	Salmonella Mbandaka
5731	9,12:l,v:1,7	O:9,12(D1)	Salmonella kapemba	ST48	Salmonella Panama
5754	6,8:z10:e,n,x	O:6,8(C2)	Salmonella hadar	ST33	Salmonella Hadar
5781	6,7:c:1,5	O:6,7(C1)	Salmonella paratyphi C	ST26	Salmonella Thompson
5809	3,10:l,v:z35	O:3,10(E1)	Salmonella sinchew	ST155	Salmonella London
5821	3,10:l,v:1,6	O:3,10(E1)	Salmonella London	ST155	Salmonella London
5824	6,8:e,h:?	O:6,8(C2)	Salmonella serogroup C2	ST31	Salmonella Newport
5848	13,22:g,m:e,n,z15	O13,22(G1)	Salmonella bron	ST2889	Salmonella Poona
5849	6,8:r:e,n,z15	O:6,8(C2)	Salmonella hidalgo	ST2529	Salmonella Goldcoast
5943	4,5,12:i:1,2	O:4(B)	Salmonella Typhimurium	ST19	Salmonella Typhimurium
5976	6,8:r:1,5	O:6,8(C2)	Salmonella Bovismorbificans	ST358	Salmonella Goldcoast
6012	8,20:r,i:z6	O:8(C3)	Salmonella altona	ST198	Salmonella Kentucky
6016	4,12:c:1,7	O:4(B)	Salmonella altendorf	ST155	Salmonella London
6038	6,8:r:1,5	O:6,8(C2)	Salmonella Bovismorbificans	ST1499	Salmonella Bovismorbificans
6063	4,12,:f,g:-	O:4(B)	Salmonella Derby	ST40	Salmonella Derby
6105	6,7:l,v:1,2	O:6,7(C1)	Salmonella concord	ST543	Salmonella Livingstone
6106	6,8:r:1,7	O:6,8(C2)	Salmonella akanji	ST1499	Salmonella Bovismorbificans
6111	6,8:l,v:1,5	O:6,8(C2)	Salmonella loanda	ST358	Salmonella Goldcoast
6125	6,7:d:1,7 Biochemistry: Inositol+	O:6,7(C1)	Salmonella kambole	ST543	Salmonella Livingstone
6135	3,10:l,v:e,n,z15	O:3,10(E1)	Salmonella ruzizi	ST155	Salmonella London
6138	4,12,:f,g:1,2	O:4(B)	Salmonella Derby bipolar variant	ST40	Salmonella Derby
6146	4,12:f,g,s:-	O:4(B)	Salmonella agona	ST40	Salmonella Derby
6153	3,10:l,v:1,6	O:3,10(E1)	Salmonella London	ST516	Salmonella Give
6155	6,8:r:l,w	O:6,8(C2)	Salmonella Goldcoast	ST358	Salmonella Goldcoast
6160	6,7:l,w:1,5,7	O:6,7(C1)	Salmonella type II	ST543	Salmonella Livingstone
6169	6,7:r:1,5	O:6,7(C1),5	Salmonella infantis	ST32	Salmonella Infantis
6207	6,7:d:l,w	O:6,7(C1)	Salmonella Livingstone	ST543	Salmonella Livingstone
6212	4,12:f,g:-	O:4(B)	Salmonella Derby	ST40	Salmonella Derby
6213	9,12,Vi:g,p:-	O:9,12(D1)	Salmonella Dublin	ST543	Salmonella Livingstone
6225	3,10:c:e,n,z15	O:3,10(E1)	Salmonella agege	ST155	Salmonella London
6231	8,20:?:?	O:8(C3)	Salmonella serogroup C3	ST1541	Salmonella Corvallis
6239	9,12:g,m:-	O:9,12(D1)	Salmonella Enteritidis	ST11	Salmonella Enteritidis
6243	6,8:z10:1,5	O:6,8(C2)	Salmonella mapo	ST18	Salmonella Manhattan
6259	4,5,12:b:1,2	O:4(B)	Salmonella paratyphi B	ST19	Salmonella Typhimurium
6266	6,7:b:1,2	O:6,7(C1)	Salmonella brazzaville	ST543	Salmonella Livingstone
6270	3,10:l,v:1,7	O:3,10(E1)	Salmonella give	ST155	Salmonella London
6276	6,7:k:e,n,z15	O:6,7(C1)	Salmonella escanaba	ST501	Salmonella Singapore
6301	3,10:l,v:1,7	O:3,10(E1)	Salmonella give	ST155	Salmonella London
6327	6,7:d:1,7 Biochemistry: Inositol-	O:6,7(C1)	Salmonella serogroup C1	ST543	Salmonella Livingstone
6329	13,23:	O13,23(G2)	Salmonella serogroup G2	ST592	Salmonella Worthington
6331	6	O:6(C)	Salmonella spp.	ST451	Salmonella Pomona
6333	8,20:r,i:z6	O:8(C3)	Salmonella alton	ST198	Salmonella Kentucky
6335	4,5,12:b:1,2	O:4(B)	Salmonella paratyphi B	ST19	Salmonella Typhimurium
6336	2,12:a:1,5	O:2(A)	Salmonella paratyphi A	ST155	Salmonella London
6339	9,12:g,m,q:-	O:9,12(D1)	Salmonella blegdam	ST11	Salmonella Enteritidis
6341	6,7:r:e,n,z15	O:6,7(C1)	Salmonella papuana	ST469	Salmonella Rissen
6344	6,7:f,g:-	O:6,7(C1)	Salmonella Rissen	ST469	Salmonella Rissen
6365	6,8:lv:1,7	O:6,8(C2)	Salmonella manchester	ST358	Salmonella Goldcoast
6402	6,7:r:?	O:6,7(C1)	Salmonella serogroup C1	ST32	Salmonella Infantis
6403	4,5,12:d:1,2	O:4(B)	Salmonella Stanley	ST34	Salmonella Typhimurium
6450	6,7:d:l,w	O:6,7(C1)	Salmonella Livingstone	ST543	Salmonella Livingstone

## Sheet: AST
AST	ST type (Sequenciing type)	AMP	AMS	TET	CHL	SXT	CIP	CAZ	CTX	AMP	AMS	TET	CHL	SXT	CIP	CAZ	CTX
3716	Salmonella Infantis	S	S	S	S	R	I	S	S	0	0	0	0	1	0	0	0
4008	Salmonella Rissen	R	R	R	R	R	I	S	S	1	1	1	1	1	0	0	0
4328	Salmonella Oranienburg	S	S	S	S	S	S	S	S	0	0	0	0	0	0	0	0
4351	Salmonella Rissen	R	I	R	I	R	S	S	S	1	0	1	0	1	0	0	0
4359	Salmonella Meleagridis	R	I	R	R	S	I	S	S	1	0	1	1	0	0	0	0
4366	Salmonella Rissen	R	R	R	S	R	S	S	S	1	1	1	0	1	0	0	0
4367	Salmonella Typhimurium	R	I	R	R	R	S	S	S	1	0	1	1	1	0	0	0
4373	Salmonella Typhimurium	S	S	S	S	S	S	S	S	0	0	0	0	0	0	0	0
4424	Salmonella Derby	S	S	R	R	S	I	S	S	0	0	1	1	0	0	0	0
4016	Salmonella Goldcoast	S	S	S	S	S	S	S	S	0	0	0	0	0	0	0	0
4059	Salmonella London	R	R	R	R	R	I	S	S	1	1	1	1	1	0	0	0
4073	Salmonella Enteritidis	R	R	S	S	S	I	S	S	1	1	0	0	0	0	0	0
4114	Salmonella Goldcoast	S	S	S	S	S	S	S	S	0	0	0	0	0	0	0	0
4125	Salmonella Enteritidis	S	S	S	S	S	I	S	S	0	0	0	0	0	0	0	0
4136	Salmonella Enteritidis	R	I	R	S	R	I	S	S	1	0	1	0	1	0	0	0
4144	Salmonella Enteritidis	R	I	S	S	S	I	S	S	1	0	0	0	0	0	0	0
4146	Salmonella Typhimurium	R	R	R	R	R	I	S	S	1	1	1	1	1	0	0	0
4168	Salmonella London	R	I	R	R	R	S	S	S	1	0	1	1	1	0	0	0
3717	Salmonella Enteritidis	R	I	S	S	S	I	S	S	1	0	0	0	0	0	0	0
4169	Salmonella Rissen	R	I	R	S	R	S	S	S	1	0	1	0	1	0	0	0
4228	Salmonella Typhimurium	R	R	R	R	R	I	S	S	1	1	1	1	1	0	0	0
4232	Salmonella Derby	R	R	S	S	S	I	S	S	1	1	0	0	0	0	0	0
4352	Salmonella Enteritidis	S	S	R	S	S	S	S	S	0	0	1	0	0	0	0	0
4353	Salmonella London	S	S	R	R	R	S	S	S	0	0	1	1	1	0	0	0
4354	Salmonella Anatum	S	S	R	R	R	S	S	S	0	0	1	1	1	0	0	0
4375	Salmonella Typhimurium	R	I	R	S	S	S	S	S	1	0	1	0	0	0	0	0
4426	Salmonella Derby	S	S	R	R	R	I	S	S	0	0	1	1	1	0	0	0
4427	Salmonella Derby	S	S	R	R	S	I	S	S	0	0	1	1	0	0	0	0
3751	Salmonella London	R	R	R	R	R	R	S	S	1	1	1	1	1	1	0	0
3571	Salmonella Enteritidis	R	R	S	S	S	I	S	S	1	1	0	0	0	0	0	0
3712	Salmonella Goldcoast	S	S	S	S	S	S	S	S	0	0	0	0	0	0	0	0
3713	Salmonella Enteritidis	R	I	S	S	S	I	S	S	1	0	0	0	0	0	0	0
3757	Salmonella Livingstone	R	I	R	R	R	I	S	S	1	0	1	1	1	0	0	0
3758	Salmonella Derby	S	S	R	S	S	S	S	S	0	0	1	0	0	0	0	0
3947	Salmonella Rissen	R	I	R	S	S	S	S	R	1	0	1	0	0	0	0	1
3951	Salmonella London	R	R	R	R	R	R	S	S	1	1	1	1	1	1	0	0
4017	Salmonella Typhimurium	R	I	R	R	R	I	S	S	1	0	1	1	1	0	0	0
4060	Salmonella Typhimurium	R	I	R	R	R	I	S	S	1	0	1	1	1	0	0	0
4126	Salmonella Enteritidis	R	I	S	S	S	I	S	S	1	0	0	0	0	0	0	0
3756	Salmonella Rissen	R	I	R	R	R	I	S	S	1	0	1	1	1	0	0	0
4150	Salmonella Goldcoast	R	I	R	R	R	I	S	S	1	0	1	1	1	0	0	0
4227	Salmonella Typhimurium	S	S	R	S	S	S	S	S	0	0	1	0	0	0	0	0
4242	Salmonella Goldcoast	S	S	S	S	S	S	S	S	0	0	0	0	0	0	0	0
4261	Salmonella Derby	S	S	R	S	S	I	S	S	0	0	1	0	0	0	0	0
4376	Salmonella Rissen	S	S	R	S	R	S	S	S	0	0	1	0	1	0	0	0
4405	Salmonella Typhimurium	R	R	R	S	S	S	S	S	1	1	1	0	0	0	0	0
4411	Salmonella London	R	R	R	R	R	R	S	S	1	1	1	1	1	1	0	0
4412	Salmonella Kentucky	S	S	S	S	S	S	S	S	0	0	0	0	0	0	0	0
4428	Salmonella Derby	S	S	R	R	S	S	S	S	0	0	1	1	0	0	0	0
4429	Salmonella Typhimurium	R	I	S	S	S	S	S	S	1	0	0	0	0	0	0	0
3932	Salmonella Typhi	S	S	S	S	S	S	S	S	0	0	0	0	0	0	0	0
3561	Salmonella Enteritidis	R	R	S	S	S	I	S	S	1	1	0	0	0	0	0	0
3563	Salmonella Enteritidis	R	I	S	S	S	I	S	S	1	0	0	0	0	0	0	0
3778	Salmonella Derby	S	S	R	S	S	S	S	S	0	0	1	0	0	0	0	0
3779	Salmonella Typhimurium	R	R	R	S	S	S	S	S	1	1	1	0	0	0	0	0
3780	Salmonella Typhimurium	R	R	R	S	S	S	S	S	1	1	1	0	0	0	0	0
3802	Salmonella Enteritidis	R	I	R	S	S	I	S	S	1	0	1	0	0	0	0	0
3912	Salmonella Typhimurium	R	R	R	R	R	I	S	R	1	1	1	1	1	0	0	1
3915	Salmonella London	R	R	R	R	R	I	S	S	1	1	1	1	1	0	0	0
3916	Salmonella Typhimurium	R	I	R	R	R	I	S	S	1	0	1	1	1	0	0	0
3917	Salmonella Typhimurium	R	I	R	R	R	I	S	S	1	0	1	1	1	0	0	0
3954	Salmonella Infantis	S	S	S	S	S	S	S	S	0	0	0	0	0	0	0	0
3936	Salmonella Indiana	R	R	R	R	R	R	R	R	1	1	1	1	1	1	1	1
3949	Salmonella Typhimurium	R	I	R	S	S	I	I	R	1	0	1	0	0	0	0	1
3957	Salmonella Typhimurium	S	S	R	R	R	I	S	S	0	0	1	1	1	0	0	0
3960	Salmonella Typhimurium	R	I	S	S	S	I	S	S	1	0	0	0	0	0	0	0
4071	Salmonella Typhimurium	R	I	R	R	R	I	S	S	1	0	1	1	1	0	0	0
4217	Salmonella Goldcoast	S	S	S	S	S	S	S	S	0	0	0	0	0	0	0	0
4229	Salmonella Typhimurium	R	R	S	R	R	I	S	S	1	1	0	1	1	0	0	0
4230	Salmonella Derby	S	S	R	S	S	S	S	S	0	0	1	0	0	0	0	0
4265	Salmonella Derby	R	R	R	R	R	I	S	S	1	1	1	1	1	0	0	0
3955	Salmonella Hvittingfoss	R	R	R	S	S	R	S	R	1	1	1	0	0	1	0	1
4436	Salmonella Enteritidis	R	I	S	S	S	I	S	S	1	0	0	0	0	0	0	0
4458	Salmonella Saintpaul	R	R	R	R	R	R	R	R	1	1	1	1	1	1	1	1
4501	Salmonella Derby	S	S	R	S	S	S	S	S	0	0	1	0	0	0	0	0
4502	Salmonella Rissen	R	R	R	S	R	S	S	S	1	1	1	0	1	0	0	0
4503	Salmonella Rissen	R	R	R	S	R	S	S	S	1	1	1	0	1	0	0	0
4504	Salmonella London	R	R	R	R	R	I	S	S	1	1	1	1	1	0	0	0
4519	Salmonella Stanley	R	R	S	S	R	I	I	R	1	1	0	0	1	0	0	1
3755	Salmonella London	R	R	R	R	R	I	S	S	1	1	1	1	1	0	0	0
3956	Salmonella London	R	R	R	R	R	I	S	S	1	1	1	1	1	0	0	0
3776	Salmonella Typhimurium	R	I	R	S	S	S	S	S	1	0	1	0	0	0	0	0
3914	Salmonella Typhimurium	R	I	R	R	R	I	S	S	1	0	1	1	1	0	0	0
3939	Salmonella Typhimurium	R	R	R	R	R	I	S	S	1	1	1	1	1	0	0	0
3975	Salmonella London	R	R	R	R	R	I	S	S	1	1	1	1	1	0	0	0
4007	Salmonella Rissen	R	R	R	R	R	I	S	S	1	1	1	1	1	0	0	0
4037	Salmonella Muenchen	S	S	S	S	S	S	S	S	0	0	0	0	0	0	0	0
4110	Salmonella Stanley	S	S	S	S	S	S	S	S	0	0	0	0	0	0	0	0
4112	Salmonella Kottbus	S	S	S	S	S	S	S	S	0	0	0	0	0	0	0	0
4113	Salmonella Typhimurium	R	R	R	S	R	R	R	R	1	1	1	0	1	1	1	1
4222	Salmonella London	R	R	R	R	R	R	S	S	1	1	1	1	1	1	0	0
4223	Salmonella Typhimurium	R	R	R	R	R	R	S	S	1	1	1	1	1	1	0	0
4224	Salmonella London	R	R	R	R	R	S	S	S	1	1	1	1	1	0	0	0
4234	Salmonella London	R	R	R	S	R	I	S	S	1	1	1	0	1	0	0	0
4273	Salmonella Rissen	R	I	R	R	R	I	R	R	1	0	1	1	1	0	1	1
4278	Salmonella Montevideo	R	R	R	S	S	R	S	S	1	1	1	0	0	1	0	0
4321	Salmonella Typhimurium	S	S	R	S	S	I	S	S	0	0	1	0	0	0	0	0
4322	Salmonella London	R	I	R	R	R	S	S	S	1	0	1	1	1	0	0	0
4325	Salmonella Stanley	S	S	S	S	S	S	S	S	0	0	0	0	0	0	0	0
4635	Salmonella Enteritidis	S	S	S	S	S	S	S	S	0	0	0	0	0	0	0	0
4642	Salmonella London	S	S	R	S	R	I	S	S	0	0	1	0	1	0	0	0
5420	Salmonella Thompson	R	R	R	R	R	R	R	R	1	1	1	1	1	1	1	1
4634	Salmonella Bovismorbificans	S	S	S	S	S	S	S	S	0	0	0	0	0	0	0	0
4660	Salmonella Paratyphi B var Java monophasic	S	S	S	S	S	S	S	S	0	0	0	0	0	0	0	0
4661	Salmonella Give	S	S	S	S	S	I	S	S	0	0	0	0	0	0	0	0
4664	Salmonella Kottbus	S	S	S	S	S	S	S	S	0	0	0	0	0	0	0	0
4670	Salmonella London	R	I	R	R	R	S	S	S	1	0	1	1	1	0	0	0
4701	Salmonella Manhattan	R	I	R	R	R	I	S	S	1	0	1	1	1	0	0	0
4703	Salmonella Enteritidis	R	R	S	S	S	I	S	S	1	1	0	0	0	0	0	0
4705	Salmonella Hadar	S	S	R	S	S	R	S	S	0	0	1	0	0	1	0	0
4715	Salmonella Oranienburg	S	S	S	S	S	S	S	S	0	0	0	0	0	0	0	0
4732	Salmonella Poona	S	S	R	S	S	S	S	S	0	0	1	0	0	0	0	0
4773	Salmonella Goldcoast	R	R	R	R	R	I	S	S	1	1	1	1	1	0	0	0
4780	Salmonella Goldcoast	S	S	S	S	S	S	S	S	0	0	0	0	0	0	0	0
4804	Salmonella Saintpaul	R	R	R	R	R	R	R	R	1	1	1	1	1	1	1	1
4807	Salmonella Derby	S	S	R	I	S	I	S	S	0	0	1	0	0	0	0	0
4831	Salmonella Meleagridis	R	I	R	R	R	I	S	S	1	0	1	1	1	0	0	0
4833	Salmonella Bredeney	S	S	R	S	R	S	S	S	0	0	1	0	1	0	0	0
4838	Salmonella Anatum	S	S	R	S	S	I	S	S	0	0	1	0	0	0	0	0
4867	Salmonella Derby	S	S	R	R	R	I	S	S	0	0	1	1	1	0	0	0
4869	Salmonella Putten	S	S	S	S	S	S	S	S	0	0	0	0	0	0	0	0
4872	Salmonella Thompson	R	R	R	R	R	R	R	R	1	1	1	1	1	1	1	1
4906	Salmonella London	S	S	R	S	R	I	S	S	0	0	1	0	1	0	0	0
4916	Salmonella Goldcoast	R	I	R	S	R	R	S	S	1	0	1	0	1	1	0	0
4956	Salmonella Enteritidis	R	R	S	S	S	I	S	S	1	1	0	0	0	0	0	0
4962	Salmonella Kentucky	R	R	R	R	R	R	I	R	1	1	1	1	1	1	0	1
5007	Salmonella Bovismorbificans	S	S	S	S	S	S	S	S	0	0	0	0	0	0	0	0
5011	Salmonella Anatum	S	S	R	R	S	S	S	S	0	0	1	1	0	0	0	0
5026	Salmonella Derby	S	S	R	S	S	S	S	S	0	0	1	0	0	0	0	0
5034	Salmonella Stanley	R	R	R	S	S	R	R	R	1	1	1	0	0	1	1	1
5047	Salmonella Bredeney	S	S	S	S	S	S	S	S	0	0	0	0	0	0	0	0
5067	Salmonella Poona	R	R	S	S	S	R	I	S	1	1	0	0	0	1	0	0
5246	Salmonella Derby	R	I	R	S	S	I	S	S	1	0	1	0	0	0	0	0
5249	Salmonella Livingstone	R	I	R	R	S	I	S	S	1	0	1	1	0	0	0	0
5105	Salmonella London	R	R	R	R	R	R	S	S	1	1	1	1	1	1	0	0
5325	Salmonella Typhimurium	S	S	S	S	S	S	S	S	0	0	0	0	0	0	0	0
5326	Salmonella Oranienburg	S	S	S	S	S	S	S	S	0	0	0	0	0	0	0	0
5327	Salmonella Oranienburg	S	S	S	S	S	S	S	S	0	0	0	0	0	0	0	0
5328	Salmonella Infantis	S	S	S	S	S	S	S	S	0	0	0	0	0	0	0	0
5351	Salmonella Muenster	R	I	R	R	R	I	R	R	1	0	1	1	1	0	1	1
5352	Salmonella Muenster	R	I	R	R	R	I	R	R	1	0	1	1	1	0	1	1
5369	Salmonella Fanti/Salmonella Leiden	R	R	R	R	R	R	R	R	1	1	1	1	1	1	1	1
5372	Salmonella Enteritidis	R	I	S	S	S	I	S	S	1	0	0	0	0	0	0	0
5424	Salmonella Kentucky	R	R	R	R	R	R	R	R	1	1	1	1	1	1	1	1
5426	Salmonella Goldcoast	R	R	R	R	R	R	R	R	1	1	1	1	1	1	1	1
5470	Salmonella Kentucky	R	R	R	R	R	R	R	R	1	1	1	1	1	1	1	1
5473	Salmonella Hvittingfoss	S	S	S	S	S	S	S	S	0	0	0	0	0	0	0	0
5481	Salmonella Livingstone	S	S	S	S	S	S	S	S	0	0	0	0	0	0	0	0
5508	Salmonella Livingstone	R	I	R	R	R	I	S	S	1	0	1	1	1	0	0	0
5509	Salmonella Typhimurium	R	I	R	R	R	I	S	S	1	0	1	1	1	0	0	0
5531	Salmonella Livingstone	R	I	R	R	R	I	S	S	1	0	1	1	1	0	0	0
5545	Salmonella Enteritidis	R	R	S	S	S	I	S	S	1	1	0	0	0	0	0	0
5616	Salmonella with deletion in phase II	S	S	R	I	S	S	S	S	0	0	1	0	0	0	0	0
5633	Salmonella Newport	S	S	S	S	S	S	S	S	0	0	0	0	0	0	0	0
5642	Salmonella Derby	S	S	S	S	S	S	S	S	0	0	0	0	0	0	0	0
5656	Salmonella Enteritidis	R	R	S	S	S	I	S	S	1	1	0	0	0	0	0	0
5661	Salmonella Typhi	S	S	S	S	S	I	S	S	0	0	0	0	0	0	0	0
5669	Salmonella London	R	I	R	R	R	R	S	S	1	0	1	1	1	1	0	0
5675	Salmonella Agona	S	S	S	S	S	S	S	S	0	0	0	0	0	0	0	0
5679	Salmonella Enteritidis	R	R	S	S	S	I	S	S	1	1	0	0	0	0	0	0
5724	Salmonella Enteritidis	R	I	R	S	R	I	R	R	1	0	1	0	1	0	1	1
5725	Salmonella Rissen	R	I	R	I	R	S	S	S	1	0	1	0	1	0	0	0
5730	Salmonella Mbandaka	S	S	S	S	S	S	S	S	0	0	0	0	0	0	0	0
5731	Salmonella Panama	S	S	S	S	S	S	S	S	0	0	0	0	0	0	0	0
5754	Salmonella Hadar	S	S	R	S	S	I	S	S	0	0	1	0	0	0	0	0
5781	Salmonella Thompson	R	R	S	S	R	R	R	R	1	1	0	0	1	1	1	1
5809	Salmonella London	R	I	R	R	R	R	S	S	1	0	1	1	1	1	0	0
5821	Salmonella London	R	I	R	R	R	R	S	S	1	0	1	1	1	1	0	0
5824	Salmonella Newport	R	R	R	R	S	R	R	R	1	1	1	1	0	1	1	1
5848	Salmonella Poona	R	R	R	R	R	R	S	S	1	1	1	1	1	1	0	0
5849	Salmonella Goldcoast	S	S	R	S	R	R	S	S	0	0	1	0	1	1	0	0
5943	Salmonella Typhimurium	R	R	S	R	S	I	R	R	1	1	0	1	0	0	1	1
5976	Salmonella Goldcoast	S	S	S	S	S	S	S	S	0	0	0	0	0	0	0	0
6012	Salmonella Kentucky	R	I	R	R	R	R	R	R	1	0	1	1	1	1	1	1
6016	Salmonella London	R	R	R	R	R	I	S	S	1	1	1	1	1	0	0	0
6038	Salmonella Bovismorbificans	S	S	S	S	S	I	S	S	0	0	0	0	0	0	0	0
6063	Salmonella Derby	R	R	R	R	R	R	S	S	1	1	1	1	1	1	0	0
6105	Salmonella Livingstone	S	S	S	S	S	S	S	S	0	0	0	0	0	0	0	0
6106	Salmonella Bovismorbificans	R	I	R	R	R	S	S	S	1	0	1	1	1	0	0	0
6111	Salmonella Goldcoast	S	S	S	S	S	S	S	S	0	0	0	0	0	0	0	0
6125	Salmonella Livingstone	R	I	R	S	R	S	S	S	1	0	1	0	1	0	0	0
6135	Salmonella London	S	S	S	S	S	S	S	S	0	0	0	0	0	0	0	0
6138	Salmonella Derby	R	I	R	R	R	I	S	S	1	0	1	1	1	0	0	0
6146	Salmonella Derby	R	I	S	S	R	I	S	S	1	0	0	0	1	0	0	0
6153	Salmonella Give	S	S	S	S	S	I	S	S	0	0	0	0	0	0	0	0
6155	Salmonella Goldcoast	S	S	S	S	S	S	S	S	0	0	0	0	0	0	0	0
6160	Salmonella Livingstone	R	S	S	S	S	S	S	S	1	0	0	0	0	0	0	0
6169	Salmonella Infantis	R	R	R	R	R	I	S	S	1	1	1	1	1	0	0	0
6207	Salmonella Livingstone	S	S	S	S	S	S	S	S	0	0	0	0	0	0	0	0
6212	Salmonella Derby	S	S	R	R	R	I	S	S	0	0	1	1	1	0	0	0
6213	Salmonella Livingstone	S	S	S	S	S	S	S	S	0	0	0	0	0	0	0	0
6225	Salmonella London	S	S	S	I	S	S	S	S	0	0	0	0	0	0	0	0
6231	Salmonella Corvallis	S	S	S	R	S	I	S	S	0	0	0	1	0	0	0	0
6239	Salmonella Enteritidis	R	I	R	R	R	S	S	S	1	0	1	1	1	0	0	0
6243	Salmonella Manhattan	S	S	S	S	S	I	S	S	0	0	0	0	0	0	0	0
6259	Salmonella Typhimurium	S	S	S	S	S	I	S	S	0	0	0	0	0	0	0	0
6266	Salmonella Livingstone	S	S	S	S	S	S	S	S	0	0	0	0	0	0	0	0
6270	Salmonella London	S	S	S	S	S	S	S	S	0	0	0	0	0	0	0	0
6276	Salmonella Singapore	S	S	S	S	S	S	S	S	0	0	0	0	0	0	0	0
6301	Salmonella London	S	S	S	S	S	S	S	S	0	0	0	0	0	0	0	0
6327	Salmonella Livingstone	S	S	S	S	S	S	S	S	0	0	0	0	0	0	0	0
6329	Salmonella Worthington	S	S	S	S	S	S	S	S	0	0	0	0	0	0	0	0
6331	Salmonella Pomona	S	S	S	S	S	I	S	S	0	0	0	0	0	0	0	0
6333	Salmonella Kentucky	R	R	R	R	R	R	R	R	1	1	1	1	1	1	1	1
6335	Salmonella Typhimurium	R	I	S	S	S	I	S	S	1	0	0	0	0	0	0	0
6336	Salmonella London	S	S	S	S	R	R	S	S	0	0	0	0	1	1	0	0
6339	Salmonella Enteritidis	R	I	S	S	S	I	S	S	1	0	0	0	0	0	0	0
6341	Salmonella Rissen	R	R	R	S	R	S	S	S	1	1	1	0	1	0	0	0
6344	Salmonella Rissen	R	R	R	I	R	I	S	S	1	1	1	0	1	0	0	0
6365	Salmonella Goldcoast	R	R	R	R	R	I	S	S	1	1	1	1	1	0	0	0
6402	Salmonella Infantis	R	R	R	R	R	I	S	S	1	1	1	1	1	0	0	0
6403	Salmonella Typhimurium	R	R	R	R	R	I	S	S	1	1	1	1	1	0	0	0
6450	Salmonella Livingstone	S	S	S	S	S	S	S	S	0	0	0	0	0	0	0	0

## Sheet: CARD_i80c60
CARD	ST type (Sequenciing type)	MLST	Year	tcr3	Neisseria gonorrhoeae PBP2 conferring resistance to beta-lactam antibiotics	chrB	vanTC	evgA	smeR	H-NS	RanA	NmcR	tetB(60)	TxR	adeL	marA	CRP	E.coli emrE	vanHD	AAC(6')-Iy	vanXM	sta	MexL	Acinetobacter baumannii AmvA	Klebsiella pneumoniae OmpK37	tet(35)	iri	tet(G)	norA	cmlv	E.coli marR mutant conferring antibiotic resistance	tet(31)	Acinetobacter baumannii AbaF	bcrA	bcr-1	Klebsiella pneumoniae KpnF	Klebsiella pneumoniae KpnE	ParR	ParS	emrR	mdtN	hmrM	evgS	golS	E.coli UhpA with mutation conferring resistance to fosfomycin	cpxA	novA	rphB	macB
3716	Salmonella Infantis	ST32	2019	0	0	0	0	0	0	1	0	0	0	0	0	1	1	0	0	1	0	0	0	0	0	0	0	0	0	0	1	0	0	0	0	1	0	0	0	1	0	0	0	1	0	1	0	0	0
4008	Salmonella Rissen	ST469	2019	0	0	0	0	0	0	1	0	0	0	0	0	1	1	0	0	1	0	0	0	0	0	0	0	0	0	0	1	0	0	0	0	1	0	0	0	1	0	0	0	1	0	1	0	0	0
4328	Salmonella Oranienburg	ST23	2019	0	0	0	0	0	0	1	0	0	0	0	0	1	1	0	0	1	0	0	0	0	0	0	0	0	0	0	1	0	0	0	0	1	0	0	0	1	0	0	0	1	0	1	0	0	0
4351	Salmonella Rissen	ST469	2019	0	0	0	0	0	0	1	0	0	0	0	0	1	1	0	0	1	0	0	0	0	0	0	0	0	0	0	1	0	0	0	0	1	0	0	0	1	0	0	0	1	0	1	0	0	0
4359	Salmonella Meleagridis	ST463	2019	0	0	0	0	0	0	1	0	0	0	0	0	1	1	0	0	0	0	0	0	0	0	0	0	0	0	0	1	0	0	0	0	1	0	0	0	1	0	0	0	1	0	1	0	0	0
4366	Salmonella Rissen	ST469	2019	0	0	0	0	0	0	1	0	0	0	0	0	1	1	0	0	1	0	0	0	0	0	0	0	0	0	0	1	0	0	0	0	1	0	0	0	1	0	0	0	1	0	1	0	0	0
4367	Salmonella Typhimurium	ST34	2019	0	0	0	0	0	0	1	0	0	0	0	0	1	1	0	0	0	0	0	0	0	0	0	0	0	0	0	1	0	0	0	0	1	0	0	0	1	0	0	0	1	0	1	0	0	0
4373	Salmonella Typhimurium	ST19	2019	0	0	0	0	0	0	1	0	0	0	0	0	1	1	0	0	0	0	0	0	0	0	0	0	0	0	0	1	0	0	0	0	1	0	0	0	1	0	0	0	1	0	1	0	0	0
4424	Salmonella Derby	ST40	2019	0	0	0	0	0	0	1	0	0	0	0	0	1	1	0	0	1	0	0	0	0	0	0	0	0	0	0	1	0	0	0	0	1	0	0	0	1	0	0	0	1	0	1	0	0	0
4016	Salmonella Goldcoast	ST358	2019	0	0	0	0	0	0	1	0	0	0	0	0	1	1	0	0	0	0	0	0	0	0	0	0	0	0	0	1	0	0	0	0	1	0	0	0	1	0	0	0	1	0	1	0	0	0
4059	Salmonella London	ST155	2019	0	0	0	0	0	0	1	0	0	0	0	0	1	1	0	0	0	0	0	0	0	0	0	0	0	0	0	1	0	0	0	0	1	0	0	0	1	0	0	0	1	0	1	0	0	0
4073	Salmonella Enteritidis	ST11	2019	0	0	0	0	0	0	1	0	0	0	0	0	1	1	0	0	1	0	0	0	0	0	0	0	0	0	0	1	0	0	0	0	1	0	0	0	1	0	0	0	1	0	1	0	0	0
4114	Salmonella Goldcoast	ST358	2019	0	0	0	0	0	0	1	0	0	0	0	0	1	1	0	0	0	0	0	0	0	0	0	0	0	0	0	1	0	0	0	0	1	0	0	0	1	0	0	0	1	0	1	0	0	0
4125	Salmonella Enteritidis	ST11	2019	0	0	0	0	0	0	1	0	0	0	0	0	1	1	0	0	1	0	0	0	0	0	0	0	0	0	0	1	0	0	0	0	1	0	0	0	1	0	0	0	1	0	1	0	0	0
4136	Salmonella Enteritidis	ST11	2019	0	0	0	0	0	0	1	0	0	0	0	0	1	1	0	0	1	0	0	0	0	0	0	0	0	0	0	1	0	0	0	0	1	0	0	0	1	0	0	0	1	0	1	0	0	0
4144	Salmonella Enteritidis	ST11	2019	0	0	0	0	0	0	1	0	0	0	0	0	1	1	0	0	1	0	0	0	0	0	0	0	0	0	0	1	0	0	0	0	1	0	0	0	1	0	0	0	1	0	1	0	0	0
4146	Salmonella Typhimurium	ST34	2019	0	0	0	0	0	0	1	0	0	0	0	0	1	1	0	0	0	0	0	0	0	0	0	0	0	0	0	1	0	0	0	0	1	0	0	0	1	0	0	0	1	0	1	0	0	0
4168	Salmonella London	ST155	2019	0	0	0	0	0	0	1	0	0	0	0	0	1	1	0	0	0	0	0	0	0	0	0	0	0	0	0	1	0	0	0	0	1	0	0	0	1	0	0	0	1	0	1	0	0	0
3717	Salmonella Enteritidis	ST11	2019	0	0	0	0	0	0	1	0	0	0	0	0	1	1	0	0	1	0	0	0	0	0	0	0	0	0	0	1	0	0	0	0	1	0	0	0	1	0	0	0	1	0	1	0	0	0
4169	Salmonella Rissen	ST469	2019	0	0	0	0	0	0	1	0	0	0	0	0	1	1	0	0	1	0	0	0	0	0	0	0	0	0	0	1	0	0	0	0	1	0	0	0	1	0	0	0	1	0	1	0	0	0
4228	Salmonella Typhimurium	ST34	2019	0	0	0	0	0	0	1	0	0	0	0	0	1	1	0	0	0	0	0	0	0	0	0	0	0	0	0	1	0	0	0	0	1	0	0	0	1	0	0	0	1	0	1	0	0	0
4232	Salmonella Derby	ST40	2019	0	0	0	0	0	0	1	0	0	0	0	0	1	1	0	0	1	0	0	0	0	0	0	0	0	0	0	1	0	0	0	0	1	0	0	0	1	0	0	0	1	0	1	0	0	0
4352	Salmonella Enteritidis	ST11	2019	0	0	0	0	0	0	1	0	0	0	0	0	1	1	0	0	1	0	0	0	0	0	0	0	0	0	0	1	0	0	0	0	1	0	0	0	1	0	0	0	1	0	1	0	0	0
4353	Salmonella London	ST155	2019	0	0	0	0	0	0	1	0	0	0	0	0	1	1	0	0	0	0	0	0	0	0	0	0	0	0	0	1	0	0	0	0	1	0	0	0	1	0	0	0	1	0	1	0	0	0
4354	Salmonella Anatum	ST64	2019	0	0	0	0	0	0	1	0	0	0	0	0	0	1	0	0	1	0	0	0	0	0	0	0	0	0	0	0	0	0	0	0	1	0	0	0	1	0	0	0	1	0	1	0	0	0
4375	Salmonella Typhimurium	ST34	2019	0	0	0	0	0	0	1	0	0	0	0	0	1	1	0	0	0	0	0	0	0	0	0	0	0	0	0	1	0	0	0	0	1	0	0	0	1	0	0	0	1	0	1	0	0	0
4426	Salmonella Derby	ST40	2019	0	0	0	0	0	0	1	0	0	0	0	0	1	1	0	0	1	0	0	0	0	0	0	0	0	0	0	1	0	0	0	0	1	0	0	0	1	0	0	0	1	0	1	0	0	0
4427	Salmonella Derby	ST40	2019	0	0	0	0	0	0	1	0	0	0	0	0	1	1	0	0	1	0	0	0	0	0	0	0	0	0	0	1	0	0	0	0	1	0	0	0	1	0	0	0	1	0	1	0	0	0
3751	Salmonella London	ST155	2019	0	0	0	0	0	0	1	0	0	0	0	0	1	1	0	0	0	0	0	0	0	0	0	0	0	0	0	1	0	0	0	0	1	0	0	0	1	0	0	0	1	0	1	0	0	0
3571	Salmonella Enteritidis	ST11	2019	0	0	0	0	0	0	1	0	0	0	0	0	1	1	0	0	1	0	0	0	0	0	0	0	0	0	0	1	0	0	0	0	1	0	0	0	1	0	0	0	1	0	1	0	0	0
3712	Salmonella Goldcoast	ST358	2019	0	0	0	0	0	0	1	0	0	0	0	0	1	1	0	0	0	0	0	0	0	0	0	0	0	0	0	1	0	0	0	0	1	0	0	0	1	0	0	0	1	0	1	0	0	0
3713	Salmonella Enteritidis	ST11	2019	0	0	0	0	0	0	1	0	0	0	0	0	1	1	0	0	1	0	0	0	0	0	0	0	0	0	0	1	0	0	0	0	1	0	0	0	1	0	0	0	1	0	1	0	0	0
3757	Salmonella Livingstone	ST543	2019	0	0	0	0	0	0	1	0	0	0	0	0	1	1	0	0	1	0	0	0	0	0	0	0	0	0	0	1	0	0	0	0	1	0	0	0	1	0	0	0	1	0	1	0	0	0
3758	Salmonella Derby	ST40	2019	0	0	0	0	0	0	1	0	0	0	0	0	1	1	0	0	1	0	0	0	0	0	0	0	0	0	0	1	0	0	0	0	1	0	0	0	1	0	0	0	1	0	1	0	0	0
3947	Salmonella Rissen	ST469	2019	0	0	0	0	0	0	1	0	0	0	0	0	1	1	0	0	1	0	0	0	0	0	0	0	0	0	0	1	0	0	0	0	1	0	0	0	1	0	0	0	1	0	1	0	0	0
3951	Salmonella London	ST155	2019	0	0	0	0	0	0	1	0	0	0	0	0	1	1	0	0	0	0	0	0	0	0	0	0	0	0	0	1	0	0	0	0	1	0	0	0	1	0	0	0	1	0	1	0	0	0
4017	Salmonella Typhimurium	ST19	2019	0	0	0	0	0	0	1	0	0	0	0	0	1	1	0	0	0	0	0	0	0	0	0	0	0	0	0	1	0	0	0	0	1	0	0	0	1	0	0	0	1	0	1	0	0	0
4060	Salmonella Typhimurium	ST19	2019	0	0	0	0	0	0	1	0	0	0	0	0	1	1	0	0	0	0	0	0	0	0	0	0	0	0	0	1	0	0	0	0	1	0	0	0	1	0	0	0	1	0	1	0	0	0
4126	Salmonella Enteritidis	ST11	2019	0	0	0	0	0	0	1	0	0	0	0	0	1	1	0	0	1	0	0	0	0	0	0	0	0	0	0	1	0	0	0	0	1	0	0	0	1	0	0	0	1	0	1	0	0	0
3756	Salmonella Rissen	ST469	2019	0	0	0	0	0	0	1	0	0	0	0	0	1	1	0	0	1	0	0	0	0	0	0	0	0	0	0	1	0	0	0	0	1	0	0	0	1	0	0	0	1	0	1	0	0	0
4150	Salmonella Goldcoast	ST358	2019	0	0	0	0	0	0	1	0	0	0	0	0	1	1	0	0	0	0	0	0	0	0	0	0	0	0	0	1	0	0	0	0	1	0	0	0	1	0	0	0	1	0	1	0	0	0
4227	Salmonella Typhimurium	ST34	2019	0	0	0	0	0	0	1	0	0	0	0	0	1	1	0	0	0	0	0	0	0	0	0	0	0	0	0	1	0	0	0	0	1	0	0	0	1	0	0	0	1	0	1	0	0	0
4242	Salmonella Goldcoast	ST358	2019	0	0	0	0	0	0	1	0	0	0	0	0	1	1	0	0	0	0	0	0	0	0	0	0	0	0	0	1	0	0	0	0	1	0	0	0	1	0	0	0	1	0	1	0	0	0
4261	Salmonella Derby	ST40	2019	0	0	0	0	0	0	1	0	0	0	0	0	1	1	0	0	1	0	0	0	0	0	0	0	0	0	0	1	0	0	0	0	1	0	0	0	1	0	0	0	1	0	1	0	0	0
4376	Salmonella Rissen	ST469	2019	0	0	0	0	0	0	1	0	0	0	0	0	1	1	0	0	1	0	0	0	0	0	0	0	0	0	0	1	0	0	0	0	1	0	0	0	1	0	0	0	1	0	1	0	0	0
4405	Salmonella Typhimurium	ST34	2019	0	0	0	0	0	0	1	0	0	0	0	0	1	1	0	0	0	0	0	0	0	0	0	0	0	0	0	1	0	0	0	0	1	0	0	0	1	0	0	0	1	0	1	0	0	0
4411	Salmonella London	ST155	2019	0	0	0	0	0	0	1	0	0	0	0	0	1	1	0	0	0	0	0	0	0	0	0	0	0	0	0	1	0	0	0	0	1	0	0	0	1	0	0	0	1	0	1	0	0	0
4412	Salmonella Kentucky	ST314	2019	0	0	0	0	0	0	1	0	0	0	0	0	1	1	0	0	1	0	0	0	0	0	0	0	0	0	0	1	0	0	0	0	1	0	0	0	1	0	0	0	1	0	1	0	0	0
4428	Salmonella Derby	ST40	2019	0	0	0	0	0	0	1	0	0	0	0	0	1	1	0	0	1	0	0	0	0	0	0	0	0	0	0	1	0	0	0	0	1	0	0	0	1	0	0	0	1	0	1	0	0	0
4429	Salmonella Typhimurium	ST34	2019	0	0	0	0	0	0	1	0	0	0	0	0	1	1	0	0	0	0	0	0	0	0	0	0	0	0	0	1	0	0	0	0	1	0	0	0	1	0	0	0	1	0	1	0	0	0
3932	Salmonella Typhi	ST2	2019	0	0	0	0	0	0	1	0	0	0	0	0	1	1	0	0	1	0	0	0	0	0	0	0	0	0	0	1	0	0	0	0	1	0	0	0	1	0	0	0	0	0	1	0	0	0
3561	Salmonella Enteritidis	ST11	2019	0	0	0	0	0	0	1	0	0	0	0	0	1	1	0	0	1	0	0	0	0	0	0	0	0	0	0	1	0	0	0	0	1	0	0	0	1	0	0	0	1	0	1	0	0	0
3563	Salmonella Enteritidis	ST11	2019	0	0	0	0	0	0	1	0	0	0	0	0	1	1	0	0	1	0	0	0	0	0	0	0	0	0	0	1	0	0	0	0	1	0	0	0	1	0	0	0	1	0	1	0	0	0
3778	Salmonella Derby	ST40	2019	0	0	0	0	0	0	1	0	0	0	0	0	1	1	0	0	1	0	0	0	0	0	0	0	0	0	0	1	0	0	0	0	1	0	0	0	1	0	0	0	1	0	1	0	0	0
3779	Salmonella Typhimurium	ST34	2019	0	0	0	0	0	0	1	0	0	0	0	0	1	1	0	0	0	0	0	0	0	0	0	0	0	0	0	1	0	0	0	0	1	0	0	0	1	0	0	0	1	0	1	0	0	0
3780	Salmonella Typhimurium	ST34	2019	0	0	0	0	0	0	1	0	0	0	0	0	1	1	0	0	0	0	0	0	0	0	0	0	0	0	0	1	0	0	0	0	1	0	0	0	1	0	0	0	1	0	1	0	0	0
3802	Salmonella Enteritidis	ST11	2019	0	0	0	0	0	0	1	0	0	0	0	0	1	1	0	0	1	0	0	0	0	0	0	0	0	0	0	1	0	0	0	0	1	0	0	0	1	0	0	0	1	0	1	0	0	0
3912	Salmonella Typhimurium	ST34	2019	0	0	0	0	0	0	1	0	0	0	0	0	1	1	0	0	0	0	0	0	0	0	0	0	0	0	0	1	0	0	0	0	1	0	0	0	1	0	0	0	1	0	1	0	0	0
3915	Salmonella London	ST155	2019	0	0	0	0	0	0	1	0	0	0	0	0	1	1	0	0	0	0	0	0	0	0	0	0	0	0	0	1	0	0	0	0	1	0	0	0	1	0	0	0	1	0	1	0	0	0
3916	Salmonella Typhimurium	ST19	2019	0	0	0	0	0	0	1	0	0	0	0	0	1	1	0	0	0	0	0	0	0	0	0	0	0	0	0	1	0	0	0	0	1	0	0	0	1	0	0	0	1	0	1	0	0	0
3917	Salmonella Typhimurium	ST19	2019	0	0	0	0	0	0	1	0	0	0	0	0	1	1	0	0	0	0	0	0	0	0	0	0	0	0	0	1	0	0	0	0	1	0	0	0	1	0	0	0	1	0	1	0	0	0
3954	Salmonella Infantis	ST32	2019	0	0	0	0	0	0	1	0	0	0	0	0	1	1	0	0	1	0	0	0	0	0	0	0	0	0	0	1	0	0	0	0	1	0	0	0	1	0	0	0	1	0	1	0	0	0
3936	Salmonella Indiana	ST17	2019	0	0	0	0	0	0	1	0	0	0	0	0	1	1	0	0	1	0	0	0	0	0	0	0	0	0	0	1	0	0	0	0	1	0	0	0	1	0	0	0	1	0	1	0	0	0
3949	Salmonella Typhimurium	ST19	2019	0	0	0	0	0	0	1	0	0	0	0	0	1	1	0	0	0	0	0	0	0	0	0	0	0	0	0	1	0	0	0	0	1	0	0	0	1	0	0	0	1	0	1	0	0	0
3957	Salmonella Typhimurium	ST19	2019	0	0	0	0	0	0	1	0	0	0	0	0	1	1	0	0	0	0	0	0	0	0	0	0	0	0	0	1	0	0	0	0	1	0	0	0	1	0	0	0	1	0	1	0	0	0
3960	Salmonella Typhimurium	ST19	2019	0	0	0	0	0	0	1	0	0	0	0	0	1	1	0	0	0	0	0	0	0	0	0	0	0	0	0	1	0	0	0	0	1	0	0	0	1	0	0	0	1	0	1	0	0	0
4071	Salmonella Typhimurium	ST34	2019	0	0	0	0	0	0	1	0	0	0	0	0	1	1	0	0	0	0	0	0	0	0	0	0	0	0	0	1	0	0	0	0	1	0	0	0	1	0	0	0	1	0	1	0	0	0
4217	Salmonella Goldcoast	ST358	2019	0	0	0	0	0	0	1	0	0	0	0	0	1	1	0	0	0	0	0	0	0	0	0	0	0	0	0	1	0	0	0	0	1	0	0	0	1	0	0	0	1	0	1	0	0	0
4229	Salmonella Typhimurium	ST19	2019	0	0	0	0	0	0	1	0	0	0	0	0	1	1	0	0	0	0	0	0	0	0	0	0	0	0	0	1	0	0	0	0	1	0	0	0	1	0	0	0	1	0	1	0	0	0
4230	Salmonella Derby	ST40	2019	0	0	0	0	0	0	1	0	0	0	0	0	1	1	0	0	1	0	0	0	0	0	0	0	0	0	0	1	0	0	0	0	1	0	0	0	1	0	0	0	1	0	1	0	0	0
4265	Salmonella Derby	ST40	2019	0	0	0	0	0	0	1	0	0	0	0	0	1	1	0	0	1	0	0	0	0	0	0	0	0	0	0	1	0	0	0	0	1	0	0	0	1	0	0	0	1	0	1	0	0	0
3955	Salmonella Hvittingfoss	ST434	2019	0	0	0	0	0	0	1	0	0	0	0	0	1	1	0	0	1	0	0	0	0	0	0	0	0	0	0	1	0	0	0	0	1	0	0	0	1	0	0	0	1	0	1	0	0	0
4436	Salmonella Enteritidis	ST11	2019	0	0	0	0	0	0	1	0	0	0	0	0	1	1	0	0	1	0	0	0	0	0	0	0	0	0	0	1	0	0	0	0	1	0	0	0	1	0	0	0	1	0	1	0	0	0
4458	Salmonella Saintpaul	ST27	2019	0	0	0	0	0	0	1	0	0	0	0	0	1	1	0	0	1	0	0	0	0	0	0	0	0	0	0	1	0	0	0	0	1	0	0	0	1	0	0	0	1	0	1	0	0	0
4501	Salmonella Derby	ST40	2019	0	0	0	0	0	0	1	0	0	0	0	0	1	1	0	0	1	0	0	0	0	0	0	0	0	0	0	1	0	0	0	0	1	0	0	0	1	0	0	0	1	0	1	0	0	0
4502	Salmonella Rissen	ST469	2019	0	0	0	0	0	0	1	0	0	0	0	0	1	1	0	0	1	0	0	0	0	0	0	0	0	0	0	1	0	0	0	0	1	0	0	0	1	0	0	0	1	0	1	0	0	0
4503	Salmonella Rissen	ST469	2019	0	0	0	0	0	0	1	0	0	0	0	0	1	1	0	0	1	0	0	0	0	0	0	0	0	0	0	1	0	0	0	0	1	0	0	0	1	0	0	0	1	0	1	0	0	0
4504	Salmonella London	ST155	2019	0	0	0	0	0	0	1	0	0	0	0	0	1	1	0	0	0	0	0	0	0	0	0	0	0	0	0	1	0	0	0	0	1	0	0	0	1	0	0	0	1	0	1	0	0	0
4519	Salmonella Stanley	ST29	2019	0	0	0	0	0	0	1	0	0	0	0	0	1	1	0	0	1	0	0	0	0	0	0	0	0	0	0	1	0	0	0	0	1	0	0	0	1	0	0	0	0	0	1	0	0	0
3755	Salmonella London	ST155	2019	0	0	0	0	0	0	1	0	0	0	0	0	1	1	0	0	0	0	0	0	0	0	0	0	0	0	0	1	0	0	0	0	1	0	0	0	1	0	0	0	1	0	1	0	0	0
3956	Salmonella London	ST155	2019	0	0	0	0	0	0	1	0	0	0	0	0	1	1	0	0	0	0	0	0	0	0	0	0	0	0	0	1	0	0	0	0	1	0	0	0	1	0	0	0	1	0	1	0	0	0
3776	Salmonella Typhimurium	ST34	2019	0	0	0	0	0	0	1	0	0	0	0	0	1	1	0	0	0	0	0	0	0	0	0	0	0	0	0	1	0	0	0	0	1	0	0	0	1	0	0	0	1	0	1	0	0	0
3914	Salmonella Typhimurium	ST19	2019	0	0	0	0	0	0	1	0	0	0	0	0	1	1	0	0	0	0	0	0	0	0	0	0	0	0	0	1	0	0	0	0	1	0	0	0	1	0	0	0	1	0	1	0	0	0
3939	Salmonella Typhimurium	ST34	2019	0	0	0	0	0	0	1	0	0	0	0	0	1	1	0	0	0	0	0	0	0	0	0	0	0	0	0	1	0	0	0	0	1	0	0	0	1	0	0	0	1	0	1	0	0	0
3975	Salmonella London	ST155	2019	0	0	0	0	0	0	1	0	0	0	0	0	1	1	0	0	0	0	0	0	0	0	0	0	0	0	0	1	0	0	0	0	1	0	0	0	1	0	0	0	1	0	1	0	0	0
4007	Salmonella Rissen	ST469	2019	0	0	0	0	0	0	1	0	0	0	0	0	1	1	0	0	1	0	0	0	0	0	0	0	0	0	0	1	0	0	0	0	1	0	0	0	1	0	0	0	1	0	1	0	0	0
4037	Salmonella Muenchen	ST82	2019	0	0	0	0	0	0	1	0	0	0	0	0	1	1	0	0	0	0	0	0	0	0	0	0	0	0	0	1	0	0	0	0	1	0	0	0	1	0	0	0	1	0	1	0	0	0
4110	Salmonella Stanley	ST2299	2019	0	0	0	0	0	0	1	0	0	0	0	0	1	1	0	0	1	0	0	0	0	0	0	0	0	0	0	1	0	0	0	0	1	0	0	0	1	0	0	0	1	0	1	0	0	0
4112	Salmonella Kottbus	ST808	2019	0	0	0	0	0	0	1	0	0	0	0	0	1	1	0	0	1	0	0	0	0	0	0	0	0	0	0	1	0	0	0	0	1	0	0	0	1	0	0	0	1	0	1	0	0	0
4113	Salmonella Typhimurium	ST34	2019	0	0	0	0	0	0	1	0	0	0	0	0	1	1	0	0	0	0	0	0	0	0	0	0	0	0	0	1	0	0	0	0	1	0	0	0	1	0	0	0	1	0	1	0	0	0
4222	Salmonella London	ST155	2019	0	0	0	0	0	0	1	0	0	0	0	0	1	1	0	0	0	0	0	0	0	0	0	0	0	0	0	1	0	0	0	0	1	0	0	0	1	0	0	0	1	0	1	0	0	0
4223	Salmonella Typhimurium	ST34	2019	0	0	0	0	0	0	1	0	0	0	0	0	1	1	0	0	0	0	0	0	0	0	0	0	0	0	0	1	0	0	0	0	1	0	0	0	1	0	0	0	1	0	1	0	0	0
4224	Salmonella London	ST155	2019	0	0	0	0	0	0	1	0	0	0	0	0	1	1	0	0	0	0	0	0	0	0	0	0	0	0	0	1	0	0	0	0	1	0	0	0	1	0	0	0	1	0	1	0	0	0
4234	Salmonella London	ST155	2019	0	0	0	0	0	0	1	0	0	0	0	0	1	1	0	0	0	0	0	0	0	0	0	0	0	0	0	1	0	0	0	0	1	0	0	0	1	0	0	0	1	0	1	0	0	0
4273	Salmonella Rissen	ST469	2019	0	0	0	0	0	0	1	0	0	0	0	0	1	1	0	0	1	0	0	0	0	0	0	0	0	0	0	1	0	0	0	0	1	0	0	0	1	0	0	0	1	0	1	0	0	0
4278	Salmonella Montevideo	ST4	2019	0	0	0	0	0	0	1	0	0	0	0	0	1	1	0	0	1	0	0	0	0	0	0	0	0	0	0	1	0	0	0	0	1	0	0	0	1	0	0	0	1	0	1	0	0	0
4321	Salmonella Typhimurium	ST34	2019	0	0	0	0	0	0	1	0	0	0	0	0	1	1	0	0	0	0	0	0	0	0	0	0	0	0	0	1	0	0	0	0	1	0	0	0	1	0	0	0	1	0	1	0	0	0
4322	Salmonella London	ST155	2019	0	0	0	0	0	0	1	0	0	0	0	0	1	1	0	0	0	0	0	0	0	0	0	0	0	0	0	1	0	0	0	0	1	0	0	0	1	0	0	0	1	0	1	0	0	0
4325	Salmonella Stanley	ST29	2019	0	0	0	0	0	0	1	0	0	0	0	0	1	1	0	0	1	0	0	0	0	0	0	0	0	0	0	1	0	0	0	0	1	0	0	0	1	0	0	0	1	0	1	0	0	0
4635	Salmonella Enteritidis	ST11	2020	0	0	0	0	0	0	1	0	0	0	0	0	1	1	0	0	1	0	0	0	0	0	0	0	0	0	0	1	0	0	0	0	1	0	0	0	1	0	0	0	1	0	1	0	0	0
4642	Salmonella London	ST155	2020	0	0	0	0	0	0	1	0	0	0	0	0	1	1	0	0	0	0	0	0	0	0	0	0	0	0	0	1	0	0	0	0	1	0	0	0	1	0	0	0	1	0	1	0	0	0
5420	Salmonella Thompson	ST26	2020	0	0	0	0	0	0	1	0	0	0	0	0	1	1	0	0	1	0	0	0	0	0	0	0	0	0	0	1	0	0	0	0	1	0	0	0	1	0	0	0	1	0	1	0	0	0
4634	Salmonella Bovismorbificans	ST1499	2020	0	0	0	0	0	0	1	0	0	0	0	0	1	1	0	0	1	0	0	0	0	0	0	0	0	0	0	1	0	0	0	0	1	0	0	0	1	0	0	0	1	0	1	0	0	0
4660	Salmonella Paratyphi B var Java monophasic	ST423	2020	0	0	0	0	0	0	1	0	0	0	0	0	1	1	0	0	1	0	0	0	0	0	0	0	0	0	0	1	0	0	0	0	1	0	0	0	1	0	0	0	1	0	1	0	0	0
4661	Salmonella Give	ST516	2020	0	0	0	0	0	0	1	0	0	0	0	0	1	1	0	0	1	0	0	0	0	0	0	0	0	0	0	1	0	0	0	0	1	0	0	0	1	0	0	0	1	0	1	0	0	0
4664	Salmonella Kottbus	ST1690	2020	0	0	0	0	0	0	1	0	0	0	0	0	1	1	0	0	1	0	0	0	0	0	0	0	0	0	0	1	0	0	0	0	1	0	0	0	1	0	0	0	1	0	1	0	0	0
4670	Salmonella London	ST155	2020	0	0	0	0	0	0	1	0	0	0	0	0	1	1	0	0	0	0	0	0	0	0	0	0	0	0	0	1	0	0	0	0	1	0	0	0	1	0	0	0	1	0	1	0	0	0
4701	Salmonella Manhattan	ST18	2020	0	0	0	0	0	0	1	0	0	0	0	0	1	1	0	0	0	0	0	0	0	0	0	0	0	0	0	1	0	0	0	0	1	0	0	0	1	0	0	0	1	0	1	0	0	0
4703	Salmonella Enteritidis	ST11	2020	0	0	0	0	0	0	1	0	0	0	0	0	1	1	0	0	1	0	0	0	0	0	0	0	0	0	0	1	0	0	0	0	1	0	0	0	1	0	0	0	1	0	1	0	0	0
4705	Salmonella Hadar	ST33	2020	0	0	0	0	0	0	1	0	0	0	0	0	1	1	0	0	1	0	0	0	0	0	0	0	0	0	0	1	0	0	0	0	1	0	0	0	1	0	0	0	1	0	1	0	0	0
4715	Salmonella Oranienburg	ST23	2020	0	0	0	0	0	0	1	0	0	0	0	0	1	1	0	0	1	0	0	0	0	0	0	0	0	0	0	1	0	0	0	0	1	0	0	0	1	0	0	0	1	0	1	0	0	0
4732	Salmonella Poona	ST1069	2020	0	0	0	0	0	0	1	0	0	0	0	0	1	1	0	0	0	0	0	0	0	0	0	0	0	0	0	1	0	0	0	0	1	0	0	0	1	0	0	0	1	0	1	0	0	0
4773	Salmonella Goldcoast	ST358	2020	0	0	0	0	0	0	1	0	0	0	0	0	1	1	0	0	0	0	0	0	0	0	0	0	0	0	0	1	0	0	0	0	1	0	0	0	1	0	0	0	1	0	1	0	0	0
4780	Salmonella Goldcoast	ST358	2020	0	0	0	0	0	0	1	0	0	0	0	0	1	1	0	0	0	0	0	0	0	0	0	0	0	0	0	1	0	0	0	0	1	0	0	0	1	0	0	0	1	0	1	0	0	0
4804	Salmonella Saintpaul	ST49	2020	0	0	0	0	0	0	1	0	0	0	0	0	1	1	0	0	0	0	0	0	0	0	0	0	0	0	0	1	0	0	0	0	1	0	0	0	1	0	0	0	1	0	1	0	0	0
4807	Salmonella Derby	ST40	2020	0	0	0	0	0	0	1	0	0	0	0	0	1	1	0	0	1	0	0	0	0	0	0	0	0	0	0	1	0	0	0	0	1	0	0	0	1	0	0	0	1	0	1	0	0	0
4831	Salmonella Meleagridis	ST463	2020	0	0	0	0	0	0	1	0	0	0	0	0	1	1	0	0	0	0	0	0	0	0	0	0	0	0	0	1	0	0	0	0	1	0	0	0	1	0	0	0	1	0	1	0	0	0
4833	Salmonella Bredeney	ST214	2020	0	0	0	0	0	0	1	0	0	0	0	0	1	1	0	0	1	0	0	0	0	0	0	0	0	0	0	1	0	0	0	0	1	0	0	0	1	0	0	0	1	0	1	0	0	0
4838	Salmonella Anatum	ST64	2020	0	0	0	0	0	0	1	0	0	0	0	0	0	1	0	0	1	0	0	0	0	0	0	0	0	0	0	0	0	0	0	0	1	0	0	0	1	0	0	0	1	0	1	0	0	0
4867	Salmonella Derby	ST40	2020	0	0	0	0	0	0	1	0	0	0	0	0	1	1	0	0	1	0	0	0	0	0	0	0	0	0	0	1	0	0	0	0	1	0	0	0	1	0	0	0	1	0	1	0	0	0
4869	Salmonella Putten	ST1656	2020	0	0	0	0	0	0	1	0	0	0	0	0	1	1	0	0	1	0	0	0	0	0	0	0	0	0	0	1	0	0	0	0	1	0	0	0	1	0	0	0	1	0	1	0	0	0
4872	Salmonella Thompson	ST26	2020	0	0	0	0	0	0	1	0	0	0	0	0	1	1	0	0	1	0	0	0	0	0	0	0	0	0	0	1	0	0	0	0	1	0	0	0	1	0	0	0	1	0	1	0	0	0
4906	Salmonella London	ST155	2020	0	0	0	0	0	0	1	0	0	0	0	0	1	1	0	0	0	0	0	0	0	0	0	0	0	0	0	1	0	0	0	0	1	0	0	0	1	0	0	0	1	0	1	0	0	0
4916	Salmonella Goldcoast	ST2529	2020	0	0	0	0	0	0	1	0	0	0	0	0	1	1	0	0	1	0	0	0	0	0	0	0	0	0	0	1	0	0	0	0	1	0	0	0	1	0	0	0	1	0	1	0	0	0
4956	Salmonella Enteritidis	ST11	2020	0	0	0	0	0	0	1	0	0	0	0	0	1	1	0	0	1	0	0	0	0	0	0	0	0	0	0	1	0	0	0	0	1	0	0	0	1	0	0	0	1	0	1	0	0	0
4962	Salmonella Kentucky	ST198	2020	0	0	0	0	0	0	1	0	0	0	0	0	1	1	0	0	0	0	0	0	0	0	0	0	0	0	0	1	0	0	0	0	1	0	0	0	1	0	0	0	1	0	1	0	0	0
5007	Salmonella Bovismorbificans	ST1499	2020	0	0	0	0	0	0	1	0	0	0	0	0	1	1	0	0	1	0	0	0	0	0	0	0	0	0	0	1	0	0	0	0	1	0	0	0	1	0	0	0	1	0	1	0	0	0
5011	Salmonella Anatum	ST64	2020	0	0	0	0	0	0	1	0	0	0	0	0	0	1	0	0	1	0	0	0	0	0	0	0	0	0	0	0	0	0	0	0	1	0	0	0	1	0	0	0	1	0	1	0	0	0
5026	Salmonella Derby	ST40	2020	0	0	0	0	0	0	1	0	0	0	0	0	1	1	0	0	1	0	0	0	0	0	0	0	0	0	0	1	0	0	0	0	1	0	0	0	1	0	0	0	1	0	1	0	0	0
5034	Salmonella Stanley	ST29	2020	0	0	0	0	0	0	1	0	0	0	0	0	1	1	0	0	1	0	0	0	0	0	0	0	0	0	0	1	0	0	0	0	1	0	0	0	1	0	0	0	1	0	1	0	0	0
5047	Salmonella Bredeney	ST214	2020	0	0	0	0	0	0	1	0	0	0	0	0	1	1	0	0	1	0	0	0	0	0	0	0	0	0	0	1	0	0	0	0	1	0	0	0	1	0	0	0	1	0	1	0	0	0
5067	Salmonella Poona	ST3095	2020	0	0	0	0	0	0	1	0	0	0	0	0	1	1	0	0	1	0	0	0	0	0	0	0	0	0	0	1	0	0	0	0	1	0	0	0	1	0	0	0	1	0	1	0	0	0
5246	Salmonella Derby	ST40	2020	0	0	0	0	0	0	1	0	0	0	0	0	1	1	0	0	1	0	0	0	0	0	0	0	0	0	0	1	0	0	0	0	1	0	0	0	1	0	0	0	1	0	1	0	0	0
5249	Salmonella Livingstone	ST543	2020	0	0	0	0	0	0	1	0	0	0	0	0	1	1	0	0	1	0	0	0	0	0	0	0	0	0	0	1	0	0	0	0	1	0	0	0	1	0	0	0	1	0	1	0	0	0
5105	Salmonella London	ST155	2020	0	0	0	0	0	0	1	0	0	0	0	0	1	1	0	0	0	0	0	0	0	0	0	0	0	0	0	1	0	0	0	0	1	0	0	0	1	0	0	0	1	0	1	0	0	0
5325	Salmonella Typhimurium	ST19	2020	0	0	0	0	0	0	1	0	0	0	0	0	1	1	0	0	0	0	0	0	0	0	0	0	0	0	0	1	0	0	0	0	1	0	0	0	1	0	0	0	1	0	1	0	0	0
5326	Salmonella Oranienburg	ST23	2020	0	0	0	0	0	0	1	0	0	0	0	0	1	1	0	0	1	0	0	0	0	0	0	0	0	0	0	1	0	0	0	0	1	0	0	0	1	0	0	0	1	0	1	0	0	0
5327	Salmonella Oranienburg	ST23	2020	0	0	0	0	0	0	1	0	0	0	0	0	1	1	0	0	1	0	0	0	0	0	0	0	0	0	0	1	0	0	0	0	1	0	0	0	1	0	0	0	1	0	1	0	0	0
5328	Salmonella Infantis	ST32	2020	0	0	0	0	0	0	1	0	0	0	0	0	1	1	0	0	1	0	0	0	0	0	0	0	0	0	0	1	0	0	0	0	1	0	0	0	1	0	0	0	1	0	1	0	0	0
5351	Salmonella Muenster	ST321	2020	0	0	0	0	0	0	1	0	0	0	0	0	1	1	0	0	1	0	0	0	0	0	0	0	0	0	0	1	0	0	0	0	1	0	0	0	1	0	0	0	1	0	1	0	0	0
5352	Salmonella Muenster	ST321	2020	0	0	0	0	0	0	1	0	0	0	0	0	1	1	0	0	1	0	0	0	0	0	0	0	0	0	0	1	0	0	0	0	1	0	0	0	1	0	0	0	1	0	1	0	0	0
5369	Salmonella Fanti/Salmonella Leiden	ST10035	2020	0	0	0	0	0	0	1	0	0	0	0	0	1	1	0	0	0	0	0	0	0	0	0	0	0	0	0	1	0	0	0	0	1	0	0	0	1	0	0	0	1	0	1	0	0	0
5372	Salmonella Enteritidis	ST11	2020	0	0	0	0	0	0	1	0	0	0	0	0	1	1	0	0	1	0	0	0	0	0	0	0	0	0	0	1	0	0	0	0	1	0	0	0	1	0	0	0	1	0	1	0	0	0
5424	Salmonella Kentucky	ST198	2020	0	0	0	0	0	0	1	0	0	0	0	0	1	1	0	0	0	0	0	0	0	0	0	0	0	0	0	1	0	0	0	0	1	0	0	0	1	0	0	0	1	0	1	0	0	0
5426	Salmonella Goldcoast	ST358	2020	0	0	0	0	0	0	1	0	0	0	0	0	1	1	0	0	0	0	0	0	0	0	0	0	0	0	0	1	0	0	0	0	1	0	0	0	1	0	0	0	1	0	1	0	0	0
5470	Salmonella Kentucky	ST198	2020	0	0	0	0	0	0	1	0	0	0	0	0	1	1	0	0	0	0	0	0	0	0	0	0	0	0	0	1	0	0	0	0	1	0	0	0	1	0	0	0	1	0	1	0	0	0
5473	Salmonella Hvittingfoss	ST446	2020	0	0	0	0	0	0	1	0	0	0	0	0	1	1	0	0	0	0	0	0	0	0	0	0	0	0	0	1	0	0	0	0	1	0	0	0	1	0	0	0	1	0	1	0	0	0
5481	Salmonella Livingstone	ST543	2020	0	0	0	0	0	0	1	0	0	0	0	0	1	1	0	0	1	0	0	0	0	0	0	0	0	0	0	1	0	0	0	0	1	0	0	0	1	0	0	0	1	0	1	0	0	0
5508	Salmonella Livingstone	ST543	2020	0	0	0	0	0	0	1	0	0	0	0	0	1	1	0	0	1	0	0	0	0	0	0	0	0	0	0	1	0	0	0	0	1	0	0	0	1	0	0	0	1	0	1	0	0	0
5509	Salmonella Typhimurium	ST19	2020	0	0	0	0	0	0	1	0	0	0	0	0	1	1	0	0	0	0	0	0	0	0	0	0	0	0	0	1	0	0	0	0	1	0	0	0	1	0	0	0	1	0	1	0	0	0
5531	Salmonella Livingstone	ST543	2020	0	0	0	0	0	0	1	0	0	0	0	0	1	1	0	0	1	0	0	0	0	0	0	0	0	0	0	1	0	0	0	0	1	0	0	0	1	0	0	0	1	0	1	0	0	0
5545	Salmonella Enteritidis	ST11	2020	0	0	0	0	0	0	1	0	0	0	0	0	1	1	0	0	1	0	0	0	0	0	0	0	0	0	0	1	0	0	0	0	1	0	0	0	1	0	0	0	1	0	1	0	0	0
5616	Salmonella with deletion in phase II	ST8333	2021	0	0	0	0	0	0	1	0	0	0	0	0	1	1	0	0	0	0	0	0	0	0	0	0	0	0	0	1	0	0	0	0	1	0	0	0	1	0	0	0	1	0	1	0	0	0
5633	Salmonella Newport	ST31	2021	0	0	0	0	0	0	1	0	0	0	0	0	1	1	0	0	1	0	0	0	0	0	0	0	0	0	0	1	0	0	0	0	1	0	0	0	1	0	0	0	1	0	1	0	0	0
5642	Salmonella Derby	ST682	2021	0	0	0	0	0	0	1	0	0	0	0	0	1	1	0	0	1	0	0	0	0	0	0	0	0	0	0	1	0	0	0	0	1	0	0	0	1	0	0	0	1	0	1	0	0	0
5656	Salmonella Enteritidis	ST11	2021	0	0	0	0	0	0	1	0	0	0	0	0	1	1	0	0	1	0	0	0	0	0	0	0	0	0	0	1	0	0	0	0	1	0	0	0	1	0	0	0	1	0	1	0	0	0
5661	Salmonella Typhi	ST2	2021	0	0	0	0	0	0	1	0	0	0	0	0	1	1	0	0	1	0	0	0	0	0	0	0	0	0	0	1	0	0	0	0	1	0	0	0	1	0	0	0	0	0	1	0	0	0
5669	Salmonella London	ST155	2021	0	0	0	0	0	0	1	0	0	0	0	0	1	1	0	0	0	0	0	0	0	0	0	0	0	0	0	1	0	0	0	0	1	0	0	0	1	0	0	0	1	0	1	0	0	0
5675	Salmonella Agona	ST13	2021	0	0	0	0	0	0	1	0	0	0	0	0	1	1	0	0	1	0	0	0	0	0	0	0	0	0	0	1	0	0	0	0	1	0	0	0	1	0	0	0	1	0	1	0	0	0
5679	Salmonella Enteritidis	ST11	2021	0	0	0	0	0	0	1	0	0	0	0	0	1	1	0	0	1	0	0	0	0	0	0	0	0	0	0	1	0	0	0	0	1	0	0	0	1	0	0	0	1	0	1	0	0	0
5724	Salmonella Enteritidis	ST11	2021	0	0	0	0	0	0	1	0	0	0	0	0	1	1	0	0	1	0	0	0	0	0	0	0	0	0	0	1	0	0	0	0	1	0	0	0	1	0	0	0	1	0	1	0	0	0
5725	Salmonella Rissen	ST469	2021	0	0	0	0	0	0	1	0	0	0	0	0	1	1	0	0	1	0	0	0	0	0	0	0	0	0	0	1	0	0	0	0	1	0	0	0	1	0	0	0	1	0	1	0	0	0
5730	Salmonella Mbandaka	ST413	2021	0	0	0	0	0	0	1	0	0	0	0	0	1	1	0	0	0	0	0	0	0	0	0	0	0	0	0	1	0	0	0	0	1	0	0	0	1	0	0	0	1	0	1	0	0	0
5731	Salmonella Panama	ST48	2021	0	0	0	0	0	0	1	0	0	0	0	0	1	1	0	0	0	0	0	0	0	0	0	0	0	0	0	1	0	0	0	0	1	0	0	0	1	0	0	0	1	0	1	0	0	0
5754	Salmonella Hadar	ST33	2021	0	0	0	0	0	0	1	0	0	0	0	0	1	1	0	0	1	0	0	0	0	0	0	0	0	0	0	1	0	0	0	0	1	0	0	0	1	0	0	0	1	0	1	0	0	0
5781	Salmonella Thompson	ST26	2021	0	0	0	0	0	0	1	0	0	0	0	0	1	1	0	0	1	0	0	0	0	0	0	0	0	0	0	1	0	0	0	0	1	0	0	0	1	0	0	0	1	0	1	0	0	0
5809	Salmonella London	ST155	2021	0	0	0	0	0	0	1	0	0	0	0	0	1	1	0	0	0	0	0	0	0	0	0	0	0	0	0	1	0	0	0	0	1	0	0	0	1	0	0	0	1	0	1	0	0	0
5821	Salmonella London	ST155	2021	0	0	0	0	0	0	1	0	0	0	0	0	1	1	0	0	0	0	0	0	0	0	0	0	0	0	0	1	0	0	0	0	1	0	0	0	1	0	0	0	1	0	1	0	0	0
5824	Salmonella Newport	ST31	2021	0	0	0	0	0	0	1	0	0	0	0	0	1	1	0	0	1	0	0	0	0	0	0	0	0	0	0	1	0	0	0	0	1	0	0	0	1	0	0	0	1	0	1	0	0	0
5848	Salmonella Poona	ST2889	2021	0	0	0	0	0	0	1	0	0	0	0	0	1	1	0	0	1	0	0	0	0	0	0	0	0	0	0	1	0	0	0	0	1	0	0	0	1	0	0	0	1	0	1	0	0	0
5849	Salmonella Goldcoast	ST2529	2021	0	0	0	0	0	0	1	0	0	0	0	0	1	1	0	0	1	0	0	0	0	0	0	0	0	0	0	1	0	0	0	0	1	0	0	0	1	0	0	0	1	0	1	0	0	0
5943	Salmonella Typhimurium	ST19	2021	0	0	0	0	0	0	1	0	0	0	0	0	1	1	0	0	0	0	0	0	0	0	0	0	0	0	0	1	0	0	0	0	1	0	0	0	1	0	0	0	1	0	1	0	0	0
5976	Salmonella Goldcoast	ST358	2021	0	0	0	0	0	0	1	0	0	0	0	0	1	1	0	0	0	0	0	0	0	0	0	0	0	0	0	1	0	0	0	0	1	0	0	0	1	0	0	0	1	0	1	0	0	0
6012	Salmonella Kentucky	ST198	2021	0	0	0	0	0	0	1	0	0	0	0	0	1	1	0	0	0	0	0	0	0	0	0	0	0	0	0	1	0	0	0	0	1	0	0	0	1	0	0	0	1	0	1	0	0	0
6016	Salmonella London	ST155	2021	0	0	0	0	0	0	1	0	0	0	0	0	1	1	0	0	0	0	0	0	0	0	0	0	0	0	0	1	0	0	0	0	1	0	0	0	1	0	0	0	1	0	1	0	0	0
6038	Salmonella Bovismorbificans	ST1499	2021	0	0	0	0	0	0	1	0	0	0	0	0	1	1	0	0	1	0	0	0	0	0	0	0	0	0	0	1	0	0	0	0	1	0	0	0	1	0	0	0	1	0	1	0	0	0
6063	Salmonella Derby	ST40	2021	0	0	0	0	0	0	1	0	0	0	0	0	1	1	0	0	1	0	0	0	0	0	0	0	0	0	0	1	0	0	0	0	1	0	0	0	1	0	0	0	1	0	1	0	0	0
6105	Salmonella Livingstone	ST543	2021	0	0	0	0	0	0	1	0	0	0	0	0	1	1	0	0	1	0	0	0	0	0	0	0	0	0	0	1	0	0	0	0	1	0	0	0	1	0	0	0	1	0	1	0	0	0
6106	Salmonella Bovismorbificans	ST1499	2021	0	0	0	0	0	0	1	0	0	0	0	0	1	1	0	0	1	0	0	0	0	0	0	0	0	0	0	1	0	0	0	0	1	0	0	0	1	0	0	0	1	0	1	0	0	0
6111	Salmonella Goldcoast	ST358	2021	0	0	0	0	0	0	1	0	0	0	0	0	1	1	0	0	0	0	0	0	0	0	0	0	0	0	0	1	0	0	0	0	1	0	0	0	1	0	0	0	1	0	1	0	0	0
6125	Salmonella Livingstone	ST543	2021	0	0	0	0	0	0	1	0	0	0	0	0	1	1	0	0	1	0	0	0	0	0	0	0	0	0	0	1	0	0	0	0	1	0	0	0	1	0	0	0	1	0	1	0	0	0
6135	Salmonella London	ST155	2021	0	0	0	0	0	0	1	0	0	0	0	0	1	1	0	0	0	0	0	0	0	0	0	0	0	0	0	1	0	0	0	0	1	0	0	0	1	0	0	0	1	0	1	0	0	0
6138	Salmonella Derby	ST40	2021	0	0	0	0	0	0	1	0	0	0	0	0	1	1	0	0	1	0	0	0	0	0	0	0	0	0	0	1	0	0	0	0	1	0	0	0	1	0	0	0	1	0	1	0	0	0
6146	Salmonella Derby	ST40	2021	0	0	0	0	0	0	1	0	0	0	0	0	1	1	0	0	1	0	0	0	0	0	0	0	0	0	0	1	0	0	0	0	1	0	0	0	1	0	0	0	1	0	1	0	0	0
6153	Salmonella Give	ST516	2021	0	0	0	0	0	0	1	0	0	0	0	0	1	1	0	0	1	0	0	0	0	0	0	0	0	0	0	1	0	0	0	0	1	0	0	0	1	0	0	0	1	0	1	0	0	0
6155	Salmonella Goldcoast	ST358	2021	0	0	0	0	0	0	1	0	0	0	0	0	1	1	0	0	0	0	0	0	0	0	0	0	0	0	0	1	0	0	0	0	1	0	0	0	1	0	0	0	1	0	1	0	0	0
6160	Salmonella Livingstone	ST543	2021	0	0	0	0	0	0	1	0	0	0	0	0	1	1	0	0	1	0	0	0	0	0	0	0	0	0	0	1	0	0	0	0	1	0	0	0	1	0	0	0	1	0	1	0	0	0
6169	Salmonella Infantis	ST32	2021	0	0	0	0	0	0	1	0	0	0	0	0	1	1	0	0	1	0	0	0	0	0	0	0	0	0	0	1	0	0	0	0	1	0	0	0	1	0	0	0	1	0	1	0	0	0
6207	Salmonella Livingstone	ST543	2021	0	0	0	0	0	0	1	0	0	0	0	0	1	1	0	0	1	0	0	0	0	0	0	0	0	0	0	1	0	0	0	0	1	0	0	0	1	0	0	0	1	0	1	0	0	0
6212	Salmonella Derby	ST40	2021	0	0	0	0	0	0	1	0	0	0	0	0	1	1	0	0	1	0	0	0	0	0	0	0	0	0	0	1	0	0	0	0	1	0	0	0	1	0	0	0	1	0	1	0	0	0
6213	Salmonella Livingstone	ST543	2021	0	0	0	0	0	0	1	0	0	0	0	0	1	1	0	0	1	0	0	0	0	0	0	0	0	0	0	1	0	0	0	0	1	0	0	0	1	0	0	0	1	0	1	0	0	0
6225	Salmonella London	ST155	2021	0	0	0	0	0	0	1	0	0	0	0	0	1	1	0	0	0	0	0	0	0	0	0	0	0	0	0	1	0	0	0	0	1	0	0	0	1	0	0	0	1	0	1	0	0	0
6231	Salmonella Corvallis	ST1541	2021	0	0	0	0	0	0	1	0	0	0	0	0	1	1	0	0	0	0	0	0	0	0	0	0	0	0	0	1	0	0	0	0	1	0	0	0	1	0	0	0	1	0	1	0	0	0
6239	Salmonella Enteritidis	ST11	2021	0	0	0	0	0	0	1	0	0	0	0	0	1	1	0	0	1	0	0	0	0	0	0	0	0	0	0	1	0	0	0	0	1	0	0	0	1	0	0	0	1	0	1	0	0	0
6243	Salmonella Manhattan	ST18	2021	0	0	0	0	0	0	1	0	0	0	0	0	1	1	0	0	0	0	0	0	0	0	0	0	0	0	0	1	0	0	0	0	1	0	0	0	1	0	0	0	1	0	1	0	0	0
6259	Salmonella Typhimurium	ST19	2021	0	0	0	0	0	0	1	0	0	0	0	0	1	1	0	0	0	0	0	0	0	0	0	0	0	0	0	1	0	0	0	0	1	0	0	0	1	0	0	0	1	0	1	0	0	0
6266	Salmonella Livingstone	ST543	2021	0	0	0	0	0	0	1	0	0	0	0	0	1	1	0	0	1	0	0	0	0	0	0	0	0	0	0	1	0	0	0	0	1	0	0	0	1	0	0	0	1	0	1	0	0	0
6270	Salmonella London	ST155	2021	0	0	0	0	0	0	1	0	0	0	0	0	1	1	0	0	0	0	0	0	0	0	0	0	0	0	0	1	0	0	0	0	1	0	0	0	1	0	0	0	1	0	1	0	0	0
6276	Salmonella Singapore	ST501	2021	0	0	0	0	0	0	1	0	0	0	0	0	1	1	0	0	1	0	0	0	0	0	0	0	0	0	0	1	0	0	0	0	1	0	0	0	1	0	0	0	1	0	1	0	0	0
6301	Salmonella London	ST155	2021	0	0	0	0	0	0	1	0	0	0	0	0	1	1	0	0	0	0	0	0	0	0	0	0	0	0	0	1	0	0	0	0	1	0	0	0	1	0	0	0	1	0	1	0	0	0
6327	Salmonella Livingstone	ST543	2021	0	0	0	0	0	0	1	0	0	0	0	0	1	1	0	0	1	0	0	0	0	0	0	0	0	0	0	1	0	0	0	0	1	0	0	0	1	0	0	0	1	0	1	0	0	0
6329	Salmonella Worthington	ST592	2021	0	0	0	0	0	0	1	0	0	0	0	0	1	1	0	0	0	0	0	0	0	0	0	0	0	0	0	1	0	0	0	0	1	0	0	0	1	0	0	0	1	0	1	0	0	0
6331	Salmonella Pomona	ST451	2021	0	0	0	0	0	0	1	0	0	0	0	0	1	1	0	0	1	0	0	0	0	0	0	0	0	0	0	1	0	0	0	0	1	0	0	0	1	0	0	0	1	0	1	0	0	0
6333	Salmonella Kentucky	ST198	2021	0	0	0	0	0	0	1	0	0	0	0	0	1	1	0	0	0	0	0	0	0	0	0	0	0	0	0	1	0	0	0	0	1	0	0	0	1	0	0	0	1	0	1	0	0	0
6335	Salmonella Typhimurium	ST19	2021	0	0	0	0	0	0	1	0	0	0	0	0	1	1	0	0	0	0	0	0	0	0	0	0	0	0	0	1	0	0	0	0	1	0	0	0	1	0	0	0	1	0	1	0	0	0
6336	Salmonella London	ST155	2021	0	0	0	0	0	0	1	0	0	0	0	0	1	1	0	0	0	0	0	0	0	0	0	0	0	0	0	1	0	0	0	0	1	0	0	0	1	0	0	0	1	0	1	0	0	0
6339	Salmonella Enteritidis	ST11	2021	0	0	0	0	0	0	1	0	0	0	0	0	1	1	0	0	1	0	0	0	0	0	0	0	0	0	0	1	0	0	0	0	1	0	0	0	1	0	0	0	1	0	1	0	0	0
6341	Salmonella Rissen	ST469	2021	0	0	0	0	0	0	1	0	0	0	0	0	1	1	0	0	1	0	0	0	0	0	0	0	0	0	0	1	0	0	0	0	1	0	0	0	1	0	0	0	1	0	1	0	0	0
6344	Salmonella Rissen	ST469	2021	0	0	0	0	0	0	1	0	0	0	0	0	1	1	0	0	1	0	0	0	0	0	0	0	0	0	0	1	0	0	0	0	1	0	0	0	1	0	0	0	1	0	1	0	0	0
6365	Salmonella Goldcoast	ST358	2021	0	0	0	0	0	0	1	0	0	0	0	0	1	1	0	0	0	0	0	0	0	0	0	0	0	0	0	1	0	0	0	0	1	0	0	0	1	0	0	0	1	0	1	0	0	0
6402	Salmonella Infantis	ST32	2021	0	0	0	0	0	0	1	0	0	0	0	0	1	1	0	0	1	0	0	0	0	0	0	0	0	0	0	1	0	0	0	0	1	0	0	0	1	0	0	0	1	0	1	0	0	0
6403	Salmonella Typhimurium	ST34	2021	0	0	0	0	0	0	1	0	0	0	0	0	1	1	0	0	0	0	0	0	0	0	0	0	0	0	0	1	0	0	0	0	1	0	0	0	1	0	0	0	1	0	1	0	0	0
6450	Salmonella Livingstone	ST543	2021	0	0	0	0	0	0	1	0	0	0	0	0	1	1	0	0	1	0	0	0	0	0	0	0	0	0	0	1	0	0	0	0	1	0	0	0	1	0	0	0	1	0	1	0	0	0
[truncated: 330 more columns]

## Sheet: VFDB_i80c60
VFDB	ST type (Sequenciing type)	Source(Human_Food)	VFDB	ratB	steA	steC	shdA	gtrB	sopA	stbD	hilC	acrB	sseF	sptP	ssaV	sseC	ipaH	invF	fimD	gmd	misL	sthE	sseL	sopE2	kdsA	entB	ssaU	ssaT	ssaS	ssaR	ssaQ	ssaP	ssaO	ssaM	ssaL	ssaK	ssaJ	ssaI	ssaH	ssaG	sseG	sscB	sseE	sseD	sscA	sseB	sseA	ssaD	ssaC
3716	Salmonella Infantis	Human	3716	1	1	1	1	1	1	1	1	1	1	1	1	1	1	1	1	1	1	1	1	1	1	1	1	1	1	1	1	1	1	1	1	1	1	1	1	1	1	1	1	1	1	1	1	1	1
4008	Salmonella Rissen	Food	4008	1	1	1	1	1	1	1	1	1	1	1	1	1	1	1	1	1	1	1	1	1	1	1	1	1	1	1	1	1	1	1	1	1	1	1	1	1	1	1	1	1	1	1	1	1	1
4328	Salmonella Oranienburg	Human	4328	1	1	1	1	1	1	1	1	1	1	1	1	1	1	1	1	1	1	1	1	1	1	1	1	1	1	1	1	1	1	1	1	1	1	1	1	1	1	1	1	1	1	1	1	1	1
4351	Salmonella Rissen	Food	4351	1	1	1	1	1	1	1	1	1	1	1	1	1	1	1	1	1	1	1	1	1	1	1	1	1	1	1	1	1	1	1	1	1	1	1	1	1	1	1	1	1	1	1	1	1	1
4359	Salmonella Meleagridis	Food	4359	1	1	1	1	1	1	1	1	1	1	1	1	1	1	1	1	1	1	1	1	1	1	1	1	1	1	1	1	1	1	1	1	1	1	1	1	1	1	1	1	1	1	1	1	1	1
4366	Salmonella Rissen	Food	4366	1	1	1	1	1	1	1	1	1	1	1	1	1	1	1	1	1	1	1	1	1	1	1	1	1	1	1	1	1	1	1	1	1	1	1	1	1	1	1	1	1	1	1	1	1	1
4367	Salmonella Typhimurium	Food	4367	1	1	1	1	1	1	1	1	1	1	1	1	1	1	1	1	1	1	1	1	1	1	1	1	1	1	1	1	1	1	1	1	1	1	1	1	1	1	1	1	1	1	1	1	1	1
4373	Salmonella Typhimurium	Human	4373	1	1	1	1	1	1	1	1	1	1	1	1	1	1	1	1	1	1	1	1	1	1	1	1	1	1	1	1	1	1	1	1	1	1	1	1	1	1	1	1	1	1	1	1	1	1
4424	Salmonella Derby	Food	4424	1	1	1	1	1	1	1	1	1	1	1	1	1	1	1	1	1	1	1	1	1	1	1	1	1	1	1	1	1	1	1	1	1	1	1	1	1	1	1	1	1	1	1	1	1	1
4016	Salmonella Goldcoast	Human	4016	1	1	1	1	1	1	1	1	1	1	1	1	1	1	1	1	1	1	1	1	1	1	1	1	1	1	1	1	1	1	1	1	1	1	1	1	1	1	1	1	1	1	1	1	1	1
4059	Salmonella London	Human	4059	1	1	1	0	0	1	1	1	1	1	1	1	1	1	1	1	1	1	1	1	1	1	1	1	1	1	1	1	1	1	1	1	1	1	1	1	1	1	1	1	1	1	1	1	1	1
4073	Salmonella Enteritidis	Human	4073	1	1	1	1	1	1	1	1	1	1	1	1	1	1	1	1	1	1	1	1	1	1	1	1	1	1	1	1	1	1	1	1	1	1	1	1	1	1	1	1	1	1	1	1	1	1
4114	Salmonella Goldcoast	Human	4114	1	1	1	1	1	1	1	1	1	1	1	1	1	1	1	1	1	1	1	1	1	1	1	1	1	1	1	1	1	1	1	1	1	1	1	1	1	1	1	1	1	1	1	1	1	1
4125	Salmonella Enteritidis	Human	4125	1	1	1	1	1	1	1	1	1	1	1	1	1	1	1	1	1	1	1	1	1	1	1	1	1	1	1	1	1	1	1	1	1	1	1	1	1	1	1	1	1	1	1	1	1	1
4136	Salmonella Enteritidis	Human	4136	1	1	1	1	1	1	1	1	1	1	1	1	1	1	1	1	1	1	1	1	1	1	1	1	1	1	1	1	1	1	1	1	1	1	1	1	1	1	1	1	1	1	1	1	1	1
4144	Salmonella Enteritidis	Human	4144	1	1	1	1	1	1	1	1	1	1	1	1	1	1	1	1	1	1	1	1	1	1	1	1	1	1	1	1	1	1	1	1	1	1	1	1	1	1	1	1	1	1	1	1	1	1
4146	Salmonella Typhimurium	Human	4146	1	1	1	1	1	1	1	1	1	1	1	1	1	1	1	1	1	1	1	1	1	1	1	1	1	1	1	1	1	1	1	1	1	1	1	1	1	1	1	1	1	1	1	1	1	1
4168	Salmonella London	Food	4168	1	1	1	0	0	1	1	1	1	1	1	1	1	1	1	1	1	1	1	1	1	1	1	1	1	1	1	1	1	1	1	1	1	1	1	1	1	1	1	1	1	1	1	1	1	1
3717	Salmonella Enteritidis	Human	3717	1	1	1	1	1	1	1	1	1	1	1	1	1	1	1	1	1	1	1	1	1	1	1	1	1	1	1	1	1	1	1	1	1	1	1	1	1	1	1	1	1	1	1	1	1	1
4169	Salmonella Rissen	Food	4169	1	1	1	1	1	1	1	1	1	1	1	1	1	1	1	1	1	1	1	1	1	1	1	1	1	1	1	1	1	1	1	1	1	1	1	1	1	1	1	1	1	1	1	1	1	1
4228	Salmonella Typhimurium	Food	4228	1	1	1	1	1	1	1	1	1	1	1	1	1	1	1	1	1	1	1	1	1	1	1	1	1	1	1	1	1	1	1	1	1	1	1	1	1	1	1	1	1	1	1	1	1	1
4232	Salmonella Derby	Human	4232	1	1	1	1	1	1	1	1	1	1	1	1	1	1	1	1	1	1	1	1	1	1	1	1	1	1	1	1	1	1	1	1	1	1	1	1	1	1	1	1	1	1	1	1	1	1
4352	Salmonella Enteritidis	Food	4352	1	1	1	1	1	1	1	1	1	1	1	1	1	1	1	1	1	1	1	1	1	1	1	1	1	1	1	1	1	1	1	1	1	1	1	1	1	1	1	1	1	1	1	1	1	1
4353	Salmonella London	Food	4353	1	1	1	0	0	1	1	1	1	1	1	1	1	1	1	1	1	1	1	1	1	1	1	1	1	1	1	1	1	1	1	1	1	1	1	1	1	1	1	1	1	1	1	1	1	1
4354	Salmonella Anatum	Human	4354	1	1	1	1	1	1	1	1	1	1	1	1	1	1	1	1	1	1	1	1	1	1	1	1	1	1	1	1	1	1	1	1	1	1	1	1	1	1	1	1	1	1	1	1	1	1
4375	Salmonella Typhimurium	Food	4375	1	1	1	1	1	1	1	1	1	1	1	1	1	1	1	1	1	1	1	1	1	1	1	1	1	1	1	1	1	1	1	1	1	1	1	1	1	1	1	1	1	1	1	1	1	1
4426	Salmonella Derby	Food	4426	1	1	1	1	1	1	1	1	1	1	1	1	1	1	1	1	1	1	1	1	1	1	1	1	1	1	1	1	1	1	1	1	1	1	1	1	1	1	1	1	1	1	1	1	1	1
4427	Salmonella Derby	Food	4427	1	1	1	1	1	1	1	1	1	1	1	1	1	1	1	1	1	1	1	1	1	1	1	1	1	1	1	1	1	1	1	1	1	1	1	1	1	1	1	1	1	1	1	1	1	1
3751	Salmonella London	Food	3751	1	1	1	0	0	1	1	1	1	1	1	1	1	1	1	1	1	1	1	1	1	1	1	1	1	1	1	1	1	1	1	1	1	1	1	1	1	1	1	1	1	1	1	1	1	1
3571	Salmonella Enteritidis	Human	3571	1	1	1	1	1	1	1	1	1	1	1	1	1	1	1	1	1	1	1	1	1	1	1	1	1	1	1	1	1	1	1	1	1	1	1	1	1	1	1	1	1	1	1	1	1	1
3712	Salmonella Goldcoast	Human	3712	1	1	1	1	1	1	1	1	1	1	1	1	1	1	1	1	1	1	1	1	1	1	1	1	1	1	1	1	1	1	1	1	1	1	1	1	1	1	1	1	1	1	1	1	1	1
3713	Salmonella Enteritidis	Human	3713	1	1	1	1	1	1	1	1	1	1	1	1	1	1	1	1	1	1	1	1	1	1	1	1	1	1	1	1	1	1	1	1	1	1	1	1	1	1	1	1	1	1	1	1	1	1
3757	Salmonella Livingstone	Food	3757	1	1	1	1	1	1	1	1	1	1	1	1	1	1	1	1	1	1	1	1	1	1	1	1	1	1	1	1	1	1	1	1	1	1	1	1	1	1	1	1	1	1	1	1	1	1
3758	Salmonella Derby	Food	3758	1	1	1	1	1	1	1	1	1	1	1	1	1	1	1	1	1	1	1	1	1	1	1	1	1	1	1	1	1	1	1	1	1	1	1	1	1	1	1	1	1	1	1	1	1	1
3947	Salmonella Rissen	Food	3947	1	1	1	1	1	1	1	1	1	1	1	1	1	1	1	1	1	1	1	1	1	1	1	1	1	1	1	1	1	1	1	1	1	1	1	1	1	1	1	1	1	1	1	1	1	1
3951	Salmonella London	Human	3951	1	1	1	0	0	1	1	1	1	1	1	1	1	1	1	1	1	1	1	1	1	1	1	1	1	1	1	1	1	1	1	1	1	1	1	1	1	1	1	1	1	1	1	1	1	1
4017	Salmonella Typhimurium	Human	4017	1	1	1	1	1	1	1	1	1	1	1	1	1	1	1	1	1	1	1	1	1	1	1	1	1	1	1	1	1	1	1	1	1	1	1	1	1	1	1	1	1	1	1	1	1	1
4060	Salmonella Typhimurium	Human	4060	1	1	1	1	1	1	1	1	1	1	1	1	1	1	1	1	1	1	1	1	1	1	1	1	1	1	1	1	1	1	1	1	1	1	1	1	1	1	1	1	1	1	1	1	1	1
4126	Salmonella Enteritidis	Human	4126	1	1	1	1	1	1	1	1	1	1	1	1	1	1	1	1	1	1	1	1	1	1	1	1	1	1	1	1	1	1	1	1	1	1	1	1	1	1	1	1	1	1	1	1	1	1
3756	Salmonella Rissen	Food	3756	1	1	1	1	1	1	1	1	1	1	1	1	1	1	1	1	1	1	1	1	1	1	1	1	1	1	1	1	1	1	1	1	1	1	1	1	1	1	1	1	1	1	1	1	1	1
4150	Salmonella Goldcoast	Human	4150	1	1	1	1	1	1	1	1	1	1	1	1	1	1	1	1	1	1	1	1	1	1	1	1	1	1	1	1	1	1	1	1	1	1	1	1	1	1	1	1	1	1	1	1	1	1
4227	Salmonella Typhimurium	Food	4227	1	1	1	1	1	1	1	1	1	1	1	1	1	1	1	1	1	1	1	1	1	1	1	1	1	1	1	1	1	1	1	1	1	1	1	1	1	1	1	1	1	1	1	1	1	1
4242	Salmonella Goldcoast	Human	4242	1	1	1	1	1	1	1	1	1	1	1	1	1	1	1	1	1	1	1	1	1	1	1	1	1	1	1	1	1	1	1	1	1	1	1	1	1	1	1	1	1	1	1	1	1	1
4261	Salmonella Derby	Human	4261	1	1	1	1	1	1	1	1	1	1	1	1	1	1	1	1	1	1	1	1	1	1	1	1	1	1	1	1	1	1	1	1	1	1	1	1	1	1	1	1	1	1	1	1	1	1
4376	Salmonella Rissen	Food	4376	1	1	1	1	1	1	1	1	1	1	1	1	1	1	1	1	1	1	1	1	1	1	1	1	1	1	1	1	1	1	1	1	1	1	1	1	1	1	1	1	1	1	1	1	1	1
4405	Salmonella Typhimurium	Human	4405	1	1	1	1	1	1	1	1	1	1	1	1	1	1	1	1	1	1	1	1	1	1	1	1	1	1	1	1	1	1	1	1	1	1	1	1	1	1	1	1	1	1	1	1	1	1
4411	Salmonella London	Food	4411	1	1	1	0	0	1	1	1	1	1	1	1	1	1	1	1	1	1	1	1	1	1	1	1	1	1	1	1	1	1	1	1	1	1	1	1	1	1	1	1	1	1	1	1	1	1
4412	Salmonella Kentucky	Human	4412	1	1	1	1	1	1	1	1	1	1	1	1	1	1	1	1	1	1	1	1	1	1	1	1	1	1	1	1	1	1	1	1	1	1	1	1	1	1	1	1	1	1	1	1	1	1
4428	Salmonella Derby	Food	4428	1	1	1	1	1	1	1	1	1	1	1	1	1	1	1	1	1	1	1	1	1	1	1	1	1	1	1	1	1	1	1	1	1	1	1	1	1	1	1	1	1	1	1	1	1	1
4429	Salmonella Typhimurium	Human	4429	1	1	1	1	1	1	1	1	1	1	1	1	1	1	1	1	1	1	1	1	1	1	1	1	1	1	1	1	1	1	1	1	1	1	1	1	1	1	1	1	1	1	1	1	1	1
3932	Salmonella Typhi	Human	3932	1	1	1	1	1	1	1	1	1	1	1	1	1	1	1	1	1	1	1	1	1	1	1	1	1	1	1	1	1	1	1	1	1	1	1	1	1	1	1	1	1	1	1	1	1	1
3561	Salmonella Enteritidis	Human	3561	1	1	1	1	1	1	1	1	1	1	1	1	1	1	1	1	1	1	1	1	1	1	1	1	1	1	1	1	1	1	1	1	1	1	1	1	1	1	1	1	1	1	1	1	1	1
3563	Salmonella Enteritidis	Human	3563	1	1	1	1	1	1	1	1	1	1	1	1	1	1	1	1	1	1	1	1	1	1	1	1	1	1	1	1	1	1	1	1	1	1	1	1	1	1	1	1	1	1	1	1	1	1
3778	Salmonella Derby	Food	3778	1	1	1	1	1	1	1	1	1	1	1	1	1	1	1	1	1	1	1	1	1	1	1	1	1	1	1	1	1	1	1	1	1	1	1	1	1	1	1	1	1	1	1	1	1	1
3779	Salmonella Typhimurium	Food	3779	1	1	1	1	1	1	1	1	1	1	1	1	1	1	1	1	1	1	1	1	1	1	1	1	1	1	1	1	1	1	1	1	1	1	1	1	1	1	1	1	1	1	1	1	1	1
3780	Salmonella Typhimurium	Food	3780	1	1	1	1	1	1	1	1	1	1	1	1	1	1	1	1	1	1	1	1	1	1	1	1	1	1	1	1	1	1	1	1	1	1	1	1	1	1	1	1	1	1	1	1	1	1
3802	Salmonella Enteritidis	Human	3802	1	1	1	1	1	1	1	1	1	1	1	1	1	1	1	1	1	1	1	1	1	1	1	1	1	1	1	1	1	1	1	1	1	1	1	1	1	1	1	1	1	1	1	1	1	1
3912	Salmonella Typhimurium	Human	3912	1	1	1	1	1	1	1	1	1	1	1	1	1	1	1	1	1	1	1	1	1	1	1	1	1	1	1	1	1	1	1	1	1	1	1	1	1	1	1	1	1	1	1	1	1	1
3915	Salmonella London	Food	3915	1	1	1	0	0	1	1	1	1	1	1	1	1	1	1	1	1	1	1	1	1	1	1	1	1	1	1	1	1	1	1	1	1	1	1	1	1	1	1	1	1	1	1	1	1	1
3916	Salmonella Typhimurium	Food	3916	1	1	1	1	1	1	1	1	1	1	1	1	1	1	1	1	1	1	1	1	1	1	1	1	1	1	1	1	1	1	1	1	1	1	1	1	1	1	1	1	1	1	1	1	1	1
3917	Salmonella Typhimurium	Food	3917	1	1	1	1	1	1	1	1	1	1	1	1	1	1	1	1	1	1	1	1	1	1	1	1	1	1	1	1	1	1	1	1	1	1	1	1	1	1	1	1	1	1	1	1	1	1
3954	Salmonella Infantis	Human	3954	1	1	1	1	1	1	1	1	1	1	1	1	1	1	1	1	1	1	1	1	1	1	1	1	1	1	1	1	1	1	1	1	1	1	1	1	1	1	1	1	1	1	1	1	1	1
3936	Salmonella Indiana	Human	3936	1	1	1	0	1	1	1	1	1	1	1	1	1	1	1	1	1	1	1	1	1	1	1	1	1	1	1	1	1	1	1	1	1	1	1	1	1	1	1	1	1	1	1	1	1	1
3949	Salmonella Typhimurium	Human	3949	1	1	1	1	1	1	1	1	1	1	1	1	1	1	1	1	1	1	1	1	1	1	1	1	1	1	1	1	1	1	1	1	1	1	1	1	1	1	1	1	1	1	1	1	1	1
3957	Salmonella Typhimurium	Food	3957	1	1	1	1	1	1	1	1	1	1	1	1	1	1	1	1	1	1	1	1	1	1	1	1	1	1	1	1	1	1	1	1	1	1	1	1	1	1	1	1	1	1	1	1	1	1
3960	Salmonella Typhimurium	Human	3960	1	1	1	1	1	1	1	1	1	1	1	1	1	1	1	1	1	1	1	1	1	1	1	1	1	1	1	1	1	1	1	1	1	1	1	1	1	1	1	1	1	1	1	1	1	1
4071	Salmonella Typhimurium	Food	4071	1	1	1	1	1	1	1	1	1	1	1	1	1	1	1	1	1	1	1	1	1	1	1	1	1	1	1	1	1	1	1	1	1	1	1	1	1	1	1	1	1	1	1	1	1	1
4217	Salmonella Goldcoast	Human	4217	1	1	1	1	1	1	1	1	1	1	1	1	1	1	1	1	1	1	1	1	1	1	1	1	1	1	1	1	1	1	1	1	1	1	1	1	1	1	1	1	1	1	1	1	1	1
4229	Salmonella Typhimurium	Food	4229	1	1	1	1	1	1	1	1	1	1	1	1	1	1	1	1	1	1	1	1	1	1	1	1	1	1	1	1	1	1	1	1	1	1	1	1	1	1	1	1	1	1	1	1	1	1
4230	Salmonella Derby	Food	4230	1	1	1	1	1	1	1	1	1	1	1	1	1	1	1	1	1	1	1	1	1	1	1	1	1	1	1	1	1	1	1	1	1	1	1	1	1	1	1	1	1	1	1	1	1	1
4265	Salmonella Derby	Human	4265	1	1	1	1	1	1	1	1	1	1	1	1	1	1	1	1	1	1	1	1	1	1	1	1	1	1	1	1	1	1	1	1	1	1	1	1	1	1	1	1	1	1	1	1	1	1
3955	Salmonella Hvittingfoss	Human	3955	1	1	1	1	0	1	1	1	1	1	1	1	1	1	1	1	1	1	1	1	1	1	1	1	1	1	1	1	1	1	1	1	1	1	1	1	1	1	1	1	1	1	1	1	1	1
4436	Salmonella Enteritidis	Human	4436	1	1	1	1	1	1	1	1	1	1	1	1	1	1	1	1	1	1	1	1	1	1	1	1	1	1	1	1	1	1	1	1	1	1	1	1	1	1	1	1	1	1	1	1	1	1
4458	Salmonella Saintpaul	Human	4458	1	1	1	1	1	1	1	1	1	1	1	1	1	1	1	1	1	1	1	1	1	1	1	1	1	1	1	1	1	1	1	1	1	1	1	1	1	1	1	1	1	1	1	1	1	1
4501	Salmonella Derby	Food	4501	1	1	1	1	1	1	1	1	1	1	1	1	1	1	1	1	1	1	1	1	1	1	1	1	1	1	1	1	1	1	1	1	1	1	1	1	1	1	1	1	1	1	1	1	1	1
4502	Salmonella Rissen	Food	4502	1	1	1	1	1	1	1	1	1	1	1	1	1	1	1	1	1	1	1	1	1	1	1	1	1	1	1	1	1	1	1	1	1	1	1	1	1	1	1	1	1	1	1	1	1	1
4503	Salmonella Rissen	Food	4503	1	1	1	1	1	1	1	1	1	1	1	1	1	1	1	1	1	1	1	1	1	1	1	1	1	1	1	1	1	1	1	1	1	1	1	1	1	1	1	1	1	1	1	1	1	1
4504	Salmonella London	Food	4504	1	1	1	0	0	1	1	1	1	1	1	1	1	1	1	1	1	1	1	1	1	1	1	1	1	1	1	1	1	1	1	1	1	1	1	1	1	1	1	1	1	1	1	1	1	1
4519	Salmonella Stanley	Human	4519	1	1	1	1	1	1	0	1	1	1	1	1	1	1	1	1	1	1	1	1	1	1	1	1	1	1	1	1	1	1	1	1	1	1	1	1	1	1	1	1	1	1	1	1	1	1
3755	Salmonella London	Food	3755	1	1	1	0	0	1	1	1	1	1	1	1	1	1	1	1	1	1	1	1	1	1	1	1	1	1	1	1	1	1	1	1	1	1	1	1	1	1	1	1	1	1	1	1	1	1
3956	Salmonella London	Human	3956	1	1	1	0	0	1	1	1	1	1	1	1	1	1	1	1	1	1	1	1	1	1	1	1	1	1	1	1	1	1	1	1	1	1	1	1	1	1	1	1	1	1	1	1	1	1
3776	Salmonella Typhimurium	Food	3776	1	1	1	1	1	1	1	1	1	1	1	1	1	1	1	1	1	1	1	1	1	1	1	1	1	1	1	1	1	1	1	1	1	1	1	1	1	1	1	1	1	1	1	1	1	1
3914	Salmonella Typhimurium	Food	3914	1	1	1	1	1	1	1	1	1	1	1	1	1	1	1	1	1	1	1	1	1	1	1	1	1	1	1	1	1	1	1	1	1	1	1	1	1	1	1	1	1	1	1	1	1	1
3939	Salmonella Typhimurium	Food	3939	1	1	1	1	1	1	1	1	1	1	1	1	1	1	1	1	1	1	1	1	1	1	1	1	1	1	1	1	1	1	1	1	1	1	1	1	1	1	1	1	1	1	1	1	1	1
3975	Salmonella London	Food	3975	1	1	1	0	0	1	1	1	1	1	1	1	1	1	1	1	1	1	1	1	1	1	1	1	1	1	1	1	1	1	1	1	1	1	1	1	1	1	1	1	1	1	1	1	1	1
4007	Salmonella Rissen	Food	4007	1	1	1	1	1	1	1	1	1	1	1	1	1	1	1	1	1	1	1	1	1	1	1	1	1	1	1	1	1	1	1	1	1	1	1	1	1	1	1	1	1	1	1	1	1	1
4037	Salmonella Muenchen	Human	4037	1	1	1	1	1	1	1	1	1	1	1	1	1	1	1	1	1	1	1	1	1	1	1	1	1	1	1	1	1	1	1	1	1	1	1	1	1	1	1	1	1	1	1	1	1	1
4110	Salmonella Stanley	Human	4110	1	1	1	1	1	1	1	1	1	1	1	1	1	1	1	1	1	1	1	1	1	1	1	1	1	1	1	1	1	1	1	1	1	1	1	1	1	1	1	1	1	1	1	1	1	1
4112	Salmonella Kottbus	Human	4112	1	1	1	1	1	1	1	1	1	1	1	1	1	1	1	1	1	1	1	1	1	1	1	1	1	1	1	1	1	1	1	1	1	1	1	1	1	1	1	1	1	1	1	1	1	1
4113	Salmonella Typhimurium	Human	4113	1	1	1	1	1	1	1	1	1	1	1	1	1	1	1	1	1	1	1	1	1	1	1	1	1	1	1	1	1	1	1	1	1	1	1	1	1	1	1	1	1	1	1	1	1	1
4222	Salmonella London	Food	4222	1	1	1	0	0	1	1	1	1	1	1	1	1	1	1	1	1	1	1	1	1	1	1	1	1	1	1	1	1	1	1	1	1	1	1	1	1	1	1	1	1	1	1	1	1	1
4223	Salmonella Typhimurium	Food	4223	1	1	1	1	1	1	1	1	1	1	1	1	1	1	1	1	1	1	1	1	1	1	1	1	1	1	1	1	1	1	1	1	1	1	1	1	1	1	1	1	1	1	1	1	1	1
4224	Salmonella London	Food	4224	1	1	1	0	0	1	1	1	1	1	1	1	1	1	1	1	1	1	1	1	1	1	1	1	1	1	1	1	1	1	1	1	1	1	1	1	1	1	1	1	1	1	1	1	1	1
4234	Salmonella London	Human	4234	1	1	1	0	0	1	1	1	1	1	1	1	1	1	1	1	1	1	1	1	1	1	1	1	1	1	1	1	1	1	1	1	1	1	1	1	1	1	1	1	1	1	1	1	1	1
4273	Salmonella Rissen	Human	4273	1	1	1	1	1	1	1	1	1	1	1	1	1	1	1	1	1	0	1	1	1	1	1	1	1	1	1	1	1	1	1	1	1	1	1	1	1	1	1	1	1	1	1	1	1	1
4278	Salmonella Montevideo	Human	4278	1	1	1	0	1	1	1	1	1	1	1	1	1	1	1	1	1	1	1	1	1	1	1	1	1	1	1	1	1	1	1	1	1	1	1	1	1	1	1	1	1	1	1	1	1	1
4321	Salmonella Typhimurium	Human	4321	1	1	1	1	1	1	1	1	1	1	1	1	1	1	1	1	1	1	1	1	1	1	1	1	1	1	1	1	1	1	1	1	1	1	1	1	1	1	1	1	1	1	1	1	1	1
4322	Salmonella London	Food	4322	1	1	1	0	0	1	1	1	1	1	1	1	1	1	1	1	1	1	1	1	1	1	1	1	1	1	1	1	1	1	1	1	1	1	1	1	1	1	1	1	1	1	1	1	1	1
4325	Salmonella Stanley	Human	4325	1	1	1	1	1	1	1	1	1	1	1	1	1	1	1	1	1	1	1	1	1	1	1	1	1	1	1	1	1	1	1	1	1	1	1	1	1	1	1	1	1	1	1	1	1	1
4635	Salmonella Enteritidis	Human	4635	1	1	1	1	1	1	1	1	1	1	1	1	1	1	1	1	1	1	1	1	1	1	1	1	1	1	1	1	1	1	1	1	1	1	1	1	1	1	1	1	1	1	1	1	1	1
4642	Salmonella London	Human	4642	1	1	1	0	0	1	1	1	1	1	1	1	1	1	1	1	1	1	1	1	1	1	1	1	1	1	1	1	1	1	1	1	1	1	1	1	1	1	1	1	1	1	1	1	1	1
5420	Salmonella Thompson	Human	5420	1	1	1	1	1	1	1	1	1	1	1	1	1	1	1	1	1	1	1	1	1	1	1	1	1	1	1	1	1	1	1	1	1	1	1	1	1	1	1	1	1	1	1	1	1	1
4634	Salmonella Bovismorbificans	Human	4634	1	1	1	1	1	1	1	1	1	1	1	1	1	1	1	1	1	1	1	1	1	1	1	1	1	1	1	1	1	1	1	1	1	1	1	1	1	1	1	1	1	1	1	1	1	1
4660	Salmonella Paratyphi B var Java monophasic	Human	4660	1	1	1	1	1	1	1	1	1	1	1	1	1	1	1	1	1	1	1	1	1	1	1	1	1	1	1	1	1	1	1	1	1	1	1	1	1	1	1	1	1	1	1	1	1	1
4661	Salmonella Give	Human	4661	1	1	1	1	0	1	1	1	1	1	1	1	1	1	1	1	1	1	1	1	1	1	1	1	1	1	1	1	1	1	1	1	1	1	1	1	1	1	1	1	1	1	1	1	1	1
4664	Salmonella Kottbus	Human	4664	1	1	1	1	1	1	1	1	1	1	1	1	1	1	1	1	1	1	1	1	1	1	1	1	1	1	1	1	1	1	1	1	1	1	1	1	1	1	1	1	1	1	1	1	1	1
4670	Salmonella London	Human	4670	1	1	1	0	0	1	1	1	1	1	1	1	1	1	1	1	1	1	1	1	1	1	1	1	1	1	1	1	1	1	1	1	1	1	1	1	1	1	1	1	1	1	1	1	1	1
4701	Salmonella Manhattan	Human	4701	1	1	1	1	1	1	1	1	1	1	1	1	1	1	1	1	1	1	1	1	1	1	1	1	1	1	1	1	1	1	1	1	1	1	1	1	1	1	1	1	1	1	1	1	1	1
4703	Salmonella Enteritidis	Human	4703	1	1	1	1	1	1	1	1	1	1	1	1	1	1	1	1	1	1	1	1	1	1	1	1	1	1	1	1	1	1	1	1	1	1	1	1	1	1	1	1	1	1	1	1	1	1
4705	Salmonella Hadar	Human	4705	1	1	1	1	1	1	1	1	1	1	1	1	1	1	1	1	1	1	1	1	1	1	1	1	1	1	1	1	1	1	1	1	1	1	1	1	1	1	1	1	1	1	1	1	1	1
4715	Salmonella Oranienburg	Human	4715	1	1	1	1	1	1	1	1	1	1	1	1	1	1	1	1	1	1	1	1	1	1	1	1	1	1	1	1	1	1	1	1	1	1	1	1	1	1	1	1	1	1	1	1	1	1
4732	Salmonella Poona	Human	4732	1	1	1	0	1	1	1	1	1	1	1	1	1	1	1	1	1	1	1	1	1	1	1	1	1	1	1	1	1	1	1	1	1	1	1	1	1	1	1	1	1	1	1	1	1	1
4773	Salmonella Goldcoast	Human	4773	1	1	1	1	1	1	1	1	1	1	1	1	1	1	1	1	1	1	1	1	1	1	1	1	1	1	1	1	1	1	1	1	1	1	1	1	1	1	1	1	1	1	1	1	1	1
4780	Salmonella Goldcoast	Human	4780	1	1	1	1	1	1	1	1	1	1	1	1	1	1	1	1	1	1	1	1	1	1	1	1	1	1	1	1	1	1	1	1	1	1	1	1	1	1	1	1	1	1	1	1	1	1
4804	Salmonella Saintpaul	Human	4804	1	1	1	1	1	1	1	1	1	1	1	1	1	1	1	1	1	1	1	1	1	1	1	1	1	1	1	1	1	1	1	1	1	1	1	1	1	1	1	1	1	1	1	1	1	1
4807	Salmonella Derby	Food	4807	1	1	1	1	1	1	1	1	1	1	1	1	1	1	1	1	1	1	1	1	1	1	1	1	1	1	1	1	1	1	1	1	1	1	1	1	1	1	1	1	1	1	1	1	1	1
4831	Salmonella Meleagridis	Human	4831	1	1	1	1	1	1	1	1	1	1	1	1	1	1	1	1	1	1	1	1	1	1	1	1	1	1	1	1	1	1	1	1	1	1	1	1	1	1	1	1	1	1	1	1	1	1
4833	Salmonella Bredeney	Human	4833	1	1	1	1	1	1	1	1	1	1	1	1	1	1	1	1	1	1	1	1	1	1	1	1	1	1	1	1	1	1	1	1	1	1	1	1	1	1	1	1	1	1	1	1	1	1
4838	Salmonella Anatum	Food	4838	1	1	1	1	1	1	1	1	1	1	1	1	1	1	1	1	1	1	1	1	1	1	1	1	1	1	1	1	1	1	1	1	1	1	1	1	1	1	1	1	1	1	1	1	1	1
4867	Salmonella Derby	Human	4867	1	1	1	1	1	1	1	1	1	1	1	1	1	1	1	1	1	1	1	1	1	1	1	1	1	1	1	1	1	1	1	1	1	1	1	1	1	1	1	1	1	1	1	1	1	1
4869	Salmonella Putten	Human	4869	1	1	1	0	1	1	1	1	1	1	1	1	1	1	1	1	1	1	1	1	1	1	1	1	1	1	1	1	1	1	1	1	1	1	1	1	1	1	1	1	1	1	1	1	1	1
4872	Salmonella Thompson	Human	4872	1	1	1	1	1	1	1	1	1	1	1	1	1	1	1	1	1	1	1	1	1	1	1	1	1	1	1	1	1	1	1	1	1	1	1	1	1	1	1	1	1	1	1	1	1	1
4906	Salmonella London	Human	4906	1	1	1	0	0	1	1	1	1	1	1	1	1	1	1	1	1	1	1	1	1	1	1	1	1	1	1	1	1	1	1	1	1	1	1	1	1	1	1	1	1	1	1	1	1	1
4916	Salmonella Goldcoast	Human	4916	1	1	1	1	1	1	1	1	1	1	1	1	1	1	1	1	1	1	1	1	1	1	1	1	1	1	1	1	1	1	1	1	1	1	1	1	1	1	1	1	1	1	1	1	1	1
4956	Salmonella Enteritidis	Human	4956	1	1	1	1	1	1	1	1	1	1	1	1	1	1	1	1	1	1	1	1	1	1	1	1	1	1	1	1	1	1	1	1	1	1	1	1	1	1	1	1	1	1	1	1	1	1
4962	Salmonella Kentucky	Human	4962	1	1	1	0	1	1	1	1	1	1	1	1	1	1	1	1	1	1	1	1	1	1	1	1	1	1	1	1	1	1	1	1	1	1	1	1	1	1	1	1	1	1	1	1	1	1
5007	Salmonella Bovismorbificans	Human	5007	1	1	1	1	1	1	1	1	1	1	1	1	1	1	1	1	1	1	1	1	1	1	1	1	1	1	1	1	1	1	1	1	1	1	1	1	1	1	1	1	1	1	1	1	1	1
5011	Salmonella Anatum	Human	5011	1	1	1	1	1	1	1	1	1	1	1	1	1	1	1	1	1	1	1	1	1	1	1	1	1	1	1	1	1	1	1	1	1	1	1	1	1	1	1	1	1	1	1	1	1	1
5026	Salmonella Derby	Human	5026	1	1	1	1	1	1	1	1	1	1	1	1	1	1	1	1	1	1	1	1	1	1	1	1	1	1	1	1	1	1	1	1	1	1	1	1	1	1	1	1	1	1	1	1	1	1
5034	Salmonella Stanley	Human	5034	1	1	1	1	1	1	1	1	1	1	1	1	1	1	1	1	1	1	1	1	1	1	1	1	1	1	1	1	1	1	1	1	1	1	1	1	1	1	1	1	1	1	1	1	1	1
5047	Salmonella Bredeney	Human	5047	1	1	1	1	1	1	1	1	1	1	1	1	1	1	1	1	1	1	1	1	1	1	1	1	1	1	1	1	1	1	1	1	1	1	1	1	1	1	1	1	1	1	1	1	1	1
5067	Salmonella Poona	Human	5067	1	1	1	0	1	1	1	1	1	1	1	1	1	1	1	1	0	1	1	1	1	1	1	1	1	1	1	1	1	1	1	1	1	1	1	1	1	1	1	1	1	1	1	1	1	1
5246	Salmonella Derby	Human	5246	1	1	1	1	1	1	1	1	1	1	1	1	1	1	1	1	1	1	1	1	1	1	1	1	1	1	1	1	1	1	1	1	1	1	1	1	1	1	1	1	1	1	1	1	1	1
5249	Salmonella Livingstone	Human	5249	1	1	1	1	1	1	1	1	1	1	1	1	1	1	1	1	1	1	1	1	1	1	1	1	1	1	1	1	1	1	1	1	1	1	1	1	1	1	1	1	1	1	1	1	1	1
5105	Salmonella London	Food	5105	1	1	1	0	0	1	1	1	1	1	1	1	1	1	1	1	1	1	1	1	1	1	1	1	1	1	1	1	1	1	1	1	1	1	1	1	1	1	1	1	1	1	1	1	1	1
5325	Salmonella Typhimurium	Human	5325	1	1	1	1	1	1	1	1	1	1	1	1	1	1	1	1	1	1	1	1	1	1	1	1	1	1	1	1	1	1	1	1	1	1	1	1	1	1	1	1	1	1	1	1	1	1
5326	Salmonella Oranienburg	Human	5326	1	1	1	1	1	1	1	1	1	1	1	1	1	1	1	1	1	1	1	1	1	1	1	1	1	1	1	1	1	1	1	1	1	1	1	1	1	1	1	1	1	1	1	1	1	1
5327	Salmonella Oranienburg	Human	5327	1	1	1	1	1	1	1	1	1	1	1	1	1	1	1	1	1	1	1	1	1	1	1	1	1	1	1	1	1	1	1	1	1	1	1	1	1	1	1	1	1	1	1	1	1	1
5328	Salmonella Infantis	Human	5328	1	1	1	1	1	1	1	1	1	1	1	1	1	1	1	1	1	1	1	1	1	1	1	1	1	1	1	1	1	1	1	1	1	1	1	1	1	1	1	1	1	1	1	1	1	1
5351	Salmonella Muenster	Human	5351	1	1	1	0	0	1	1	1	1	1	1	1	1	1	1	1	1	1	1	1	1	1	1	1	1	1	1	1	1	1	1	1	1	1	1	1	1	1	1	1	1	1	1	1	1	1
5352	Salmonella Muenster	Human	5352	1	1	1	0	0	1	1	1	1	1	1	1	1	1	1	1	1	1	1	1	1	1	1	1	1	1	1	1	1	1	1	1	1	1	1	1	1	1	1	1	1	1	1	1	1	1
5369	Salmonella Fanti/Salmonella Leiden	Food	5369	1	1	1	0	1	1	1	1	1	1	1	1	1	1	1	1	1	1	1	1	1	1	1	1	1	1	1	1	1	1	1	1	1	1	1	1	1	1	1	1	1	1	1	1	1	1
5372	Salmonella Enteritidis	Human	5372	1	1	1	1	1	1	1	1	1	1	1	1	1	1	1	1	1	1	1	1	1	1	1	1	1	1	1	1	1	1	1	1	1	1	1	1	1	1	1	1	1	1	1	1	1	1
5424	Salmonella Kentucky	Human	5424	1	1	1	0	1	1	1	1	1	1	1	1	1	1	1	1	1	1	1	1	1	1	1	1	1	1	1	1	1	1	1	1	1	1	1	1	1	1	1	1	1	1	1	1	1	1
5426	Salmonella Goldcoast	Human	5426	1	1	1	1	1	1	1	1	1	1	1	1	1	1	1	1	1	1	1	1	1	1	1	1	1	1	1	1	1	1	1	1	1	1	1	1	1	1	1	1	1	1	1	1	1	1
5470	Salmonella Kentucky	Human	5470	1	1	1	0	1	1	1	1	1	1	1	1	1	1	1	1	1	1	1	1	1	1	1	1	1	1	1	1	1	1	1	1	1	1	1	1	1	1	1	1	1	1	1	1	1	1
5473	Salmonella Hvittingfoss	Human	5473	1	1	1	1	0	1	1	1	1	1	1	1	1	1	1	1	1	1	1	1	1	1	1	1	1	1	1	1	1	1	1	1	1	1	1	1	1	1	1	1	1	1	1	1	1	1
5481	Salmonella Livingstone	Human	5481	1	1	1	1	1	1	1	1	1	1	1	1	1	1	1	1	1	1	1	1	1	1	1	1	1	1	1	1	1	1	1	1	1	1	1	1	1	1	1	1	1	1	1	1	1	1
5508	Salmonella Livingstone	Human	5508	1	1	1	1	1	1	1	1	1	1	1	1	1	1	1	1	1	1	1	1	1	1	1	1	1	1	1	1	1	1	1	1	1	1	1	1	1	1	1	1	1	1	1	1	1	1
5509	Salmonella Typhimurium	Human	5509	1	1	1	1	1	1	1	1	1	1	1	1	1	1	1	1	1	1	1	1	1	1	1	1	1	1	1	1	1	1	1	1	1	1	1	1	1	1	1	1	1	1	1	1	1	1
5531	Salmonella Livingstone	Human	5531	1	1	1	0	1	1	1	1	1	1	1	1	1	1	1	1	1	1	1	1	1	1	1	1	1	1	1	1	1	1	1	1	1	1	1	1	1	1	1	1	1	1	1	1	1	1
5545	Salmonella Enteritidis	Human	5545	1	1	1	1	1	1	1	1	1	1	1	1	1	1	1	1	1	1	1	1	1	1	1	1	1	1	1	1	1	1	1	1	1	1	1	1	1	1	1	1	1	1	1	1	1	1
5616	Salmonella with deletion in phase II	Human	5616	1	1	1	1	1	1	1	1	1	1	1	1	1	1	1	1	1	1	1	1	1	1	1	1	1	1	1	1	1	1	1	1	1	1	1	1	1	1	1	1	1	1	1	1	1	1
5633	Salmonella Newport	Human	5633	1	1	1	1	1	1	1	1	1	1	1	1	1	1	1	1	1	1	1	1	1	1	1	1	1	1	1	1	1	1	1	1	1	1	1	1	1	1	1	1	1	1	1	1	1	1
5642	Salmonella Derby	Human	5642	1	1	1	1	1	1	1	1	1	1	1	1	1	1	1	1	1	1	1	1	1	1	1	1	1	1	1	1	1	1	1	1	1	1	1	1	1	1	1	1	1	1	1	1	1	1
5656	Salmonella Enteritidis	Human	5656	1	1	1	1	1	1	1	1	1	1	1	1	1	1	1	1	1	1	1	1	1	1	1	1	1	1	1	1	1	1	1	1	1	1	1	1	1	1	1	1	1	1	1	1	1	1
5661	Salmonella Typhi	Human	5661	1	1	1	1	1	1	1	1	1	1	1	1	1	1	1	1	1	1	1	1	1	1	1	1	1	1	1	1	1	1	1	1	1	1	1	1	1	1	1	1	1	1	1	1	1	1
5669	Salmonella London	Human	5669	1	1	1	0	0	1	1	1	1	1	1	1	1	1	1	1	1	1	1	1	1	1	1	1	1	1	1	1	1	1	1	1	1	1	1	1	1	1	1	1	1	1	1	1	1	1
5675	Salmonella Agona	Human	5675	1	1	1	1	1	1	1	1	1	1	1	1	1	1	1	1	1	1	1	1	1	1	1	1	1	1	1	1	1	1	1	1	1	1	1	1	1	1	1	1	1	1	1	1	1	1
5679	Salmonella Enteritidis	Human	5679	1	1	1	1	1	1	1	1	1	1	1	1	1	1	1	1	1	1	1	1	1	1	1	1	1	1	1	1	1	1	1	1	1	1	1	1	1	1	1	1	1	1	1	1	1	1
5724	Salmonella Enteritidis	Human	5724	1	1	1	1	1	1	1	1	1	1	1	1	1	1	1	1	1	1	1	1	1	1	1	1	1	1	1	1	1	1	1	1	1	1	1	1	1	1	1	1	1	1	1	1	1	1
5725	Salmonella Rissen	Human	5725	1	1	1	1	1	1	1	1	1	1	1	1	1	1	1	1	1	1	1	1	1	1	1	1	1	1	1	1	1	1	1	1	1	1	1	1	1	1	1	1	1	1	1	1	1	1
5730	Salmonella Mbandaka	Human	5730	1	1	1	1	1	1	1	1	1	1	1	1	1	1	1	1	1	1	1	1	1	1	1	1	1	1	1	1	1	1	1	1	1	1	1	1	1	1	1	1	1	1	1	1	1	1
5731	Salmonella Panama	Human	5731	1	1	1	1	1	1	1	1	1	1	1	1	1	1	1	1	1	1	1	1	1	1	1	1	1	1	1	1	1	1	1	1	1	1	1	1	1	1	1	1	1	1	1	1	1	1
5754	Salmonella Hadar	Human	5754	1	1	1	1	1	1	1	1	1	1	1	1	1	1	1	1	1	1	1	1	1	1	1	1	1	1	1	1	1	1	1	1	1	1	1	1	1	1	1	1	1	1	1	1	1	1
5781	Salmonella Thompson	Human	5781	1	1	1	1	1	1	1	1	1	1	1	1	1	1	1	1	1	1	1	1	1	1	1	1	1	1	1	1	1	1	1	1	1	1	1	1	1	1	1	1	1	1	1	1	1	1
5809	Salmonella London	Human	5809	1	1	1	0	0	1	1	1	1	1	1	1	1	1	1	1	1	1	1	1	1	1	1	1	1	1	1	1	1	1	1	1	1	1	1	1	1	1	1	1	1	1	1	1	1	1
5821	Salmonella London	Human	5821	1	1	1	0	0	1	1	1	1	1	1	1	1	1	1	1	1	1	1	1	1	1	1	1	1	1	1	1	1	1	1	1	1	1	1	1	1	1	1	1	1	1	1	1	1	1
5824	Salmonella Newport	Human	5824	1	1	1	1	1	1	1	1	1	1	1	1	1	1	1	1	1	1	1	1	1	1	1	1	1	1	1	1	1	1	1	1	1	1	1	1	1	1	1	1	1	1	1	1	1	1
5848	Salmonella Poona	Human	5848	1	1	1	0	1	1	1	1	1	1	1	1	1	1	1	1	1	1	1	1	1	1	1	1	1	1	1	1	1	1	1	1	1	1	1	1	1	1	1	1	1	1	1	1	1	1
5849	Salmonella Goldcoast	Food	5849	1	1	1	1	1	1	1	1	1	1	1	1	1	1	1	1	1	1	1	1	1	1	1	1	1	1	1	1	1	1	1	1	1	1	1	1	1	1	1	1	1	1	1	1	1	1
5943	Salmonella Typhimurium	Human	5943	1	1	1	1	1	1	1	1	1	1	1	1	1	1	1	1	1	1	1	1	1	1	1	1	1	1	1	1	1	1	1	1	1	1	1	1	1	1	1	1	1	1	1	1	1	1
5976	Salmonella Goldcoast	Human	5976	1	1	1	1	1	1	1	1	1	1	1	1	1	1	1	1	1	1	1	1	1	1	1	1	1	1	1	1	1	1	1	1	1	1	1	1	1	1	1	1	1	1	1	1	1	1
6012	Salmonella Kentucky	Human	6012	1	1	1	0	1	1	1	1	1	1	1	1	1	1	1	1	1	1	1	1	1	1	1	1	1	1	1	1	1	1	1	1	1	1	1	1	1	1	1	1	1	1	1	1	1	1
6016	Salmonella London	Human	6016	1	1	1	0	0	1	1	1	1	1	1	1	1	1	1	1	1	1	1	1	1	1	1	1	1	1	1	1	1	1	1	1	1	1	1	1	1	1	1	1	1	1	1	1	1	1
6038	Salmonella Bovismorbificans	Human	6038	1	1	1	1	1	1	1	1	1	1	1	1	1	1	1	1	1	1	1	1	1	1	1	1	1	1	1	1	1	1	1	1	1	1	1	1	1	1	1	1	1	1	1	1	1	1
6063	Salmonella Derby	Food	6063	1	1	1	1	1	1	1	1	1	1	1	1	1	1	1	1	1	1	1	1	1	1	1	1	1	1	1	1	1	1	1	1	1	1	1	1	1	1	1	1	1	1	1	1	1	1
6105	Salmonella Livingstone	Food	6105	1	1	1	1	1	1	1	1	1	1	1	1	1	1	1	1	1	1	1	1	1	1	1	1	1	1	1	1	1	1	1	1	1	1	1	1	1	1	1	1	1	1	1	1	1	1
6106	Salmonella Bovismorbificans	Human	6106	1	1	1	1	1	1	1	1	1	1	1	1	1	1	1	1	1	1	1	1	1	1	1	1	1	1	1	1	1	1	1	1	1	1	1	1	1	1	1	1	1	1	1	1	1	1
6111	Salmonella Goldcoast	Human	6111	1	1	1	1	1	1	1	1	1	1	1	1	1	1	1	1	1	1	1	1	1	1	1	1	1	1	1	1	1	1	1	1	1	1	1	1	1	1	1	1	1	1	1	1	1	1
6125	Salmonella Livingstone	Food	6125	1	1	1	0	1	1	1	1	1	1	1	1	1	1	1	1	1	1	1	1	1	1	1	1	1	1	1	1	1	1	1	1	1	1	1	1	1	1	1	1	1	1	1	1	1	1
6135	Salmonella London	Human	6135	1	1	1	0	0	1	1	1	1	1	1	1	1	1	1	1	1	1	1	1	1	1	1	1	1	1	1	1	1	1	1	1	1	1	1	1	1	1	1	1	1	1	1	1	1	1
6138	Salmonella Derby	Human	6138	1	1	1	1	1	1	1	1	1	1	1	1	1	1	1	1	1	1	1	1	1	1	1	1	1	1	1	1	1	1	1	1	1	1	1	1	1	1	1	1	1	1	1	1	1	1
6146	Salmonella Derby	Human	6146	1	1	1	1	1	1	1	1	1	1	1	1	1	1	1	1	1	1	1	1	1	1	1	1	1	1	1	1	1	1	1	1	1	1	1	1	1	1	1	1	1	1	1	1	1	1
6153	Salmonella Give	Human	6153	1	1	1	0	0	1	1	1	1	1	1	1	1	1	1	1	1	1	1	1	1	1	1	1	1	1	1	1	1	1	1	1	1	1	1	1	1	1	1	1	1	1	1	1	1	1
6155	Salmonella Goldcoast	Human	6155	1	1	1	1	1	1	1	1	1	1	1	1	1	1	1	1	1	1	1	1	1	1	1	1	1	1	1	1	1	1	1	1	1	1	1	1	1	1	1	1	1	1	1	1	1	1
6160	Salmonella Livingstone	Food	6160	1	1	1	0	1	1	1	1	1	1	1	1	1	1	1	1	1	1	1	1	1	1	1	1	1	1	1	1	1	1	1	1	1	1	1	1	1	1	1	1	1	1	1	1	1	1
6169	Salmonella Infantis	Human	6169	1	1	1	1	1	1	1	1	1	1	1	1	1	1	1	1	1	1	1	1	1	1	1	1	1	1	1	1	1	1	1	1	1	1	1	1	1	1	1	1	1	1	1	1	1	1
6207	Salmonella Livingstone	Human	6207	1	1	1	1	1	1	1	1	1	1	1	1	1	1	1	1	1	1	1	1	1	1	1	1	1	1	1	1	1	1	1	1	1	1	1	1	1	1	1	1	1	1	1	1	1	1
6212	Salmonella Derby	Human	6212	1	1	1	1	1	1	1	1	1	1	1	1	1	1	1	1	1	1	1	1	1	1	1	1	1	1	1	1	1	1	1	1	1	1	1	1	1	1	1	1	1	1	1	1	1	1
6213	Salmonella Livingstone	Human	6213	1	1	1	1	1	1	1	1	1	1	1	1	1	1	1	1	1	1	1	1	1	1	1	1	1	1	1	1	1	1	1	1	1	1	1	1	1	1	1	1	1	1	1	1	1	1
6225	Salmonella London	Human	6225	1	1	1	0	0	1	1	1	1	1	1	1	1	1	1	1	1	1	1	1	1	1	1	1	1	1	1	1	1	1	1	1	1	1	1	1	1	1	1	1	1	1	1	1	1	1
6231	Salmonella Corvallis	Human	6231	1	1	1	1	1	1	1	1	1	1	1	1	1	1	1	1	1	1	1	1	1	1	1	1	1	1	1	1	1	1	1	1	1	1	1	1	1	1	1	1	1	1	1	1	1	1
6239	Salmonella Enteritidis	Human	6239	1	1	1	1	1	1	1	1	1	1	1	1	1	1	1	1	1	1	1	1	1	1	1	1	1	1	1	1	1	1	1	1	1	1	1	1	1	1	1	1	1	1	1	1	1	1
6243	Salmonella Manhattan	Food	6243	1	1	1	1	1	1	1	1	1	1	1	1	1	1	1	1	1	1	1	1	1	1	1	1	1	1	1	1	1	1	1	1	1	1	1	1	1	1	1	1	1	1	1	1	1	1
6259	Salmonella Typhimurium	Human	6259	1	1	1	1	1	1	1	1	1	1	1	1	1	1	1	1	1	1	1	1	1	1	1	1	1	1	1	1	1	1	1	1	1	1	1	1	1	1	1	1	1	1	1	1	1	1
6266	Salmonella Livingstone	Food	6266	1	1	1	1	1	1	1	1	1	1	1	1	1	1	1	1	1	1	1	1	1	1	1	1	1	1	1	1	1	1	1	1	1	1	1	1	1	1	1	1	1	1	1	1	1	1
6270	Salmonella London	Food	6270	1	1	1	0	0	1	1	1	1	1	1	1	1	1	1	1	1	1	1	1	1	1	1	1	1	1	1	1	1	1	1	1	1	1	1	1	1	1	1	1	1	1	1	1	1	1
6276	Salmonella Singapore	Human	6276	1	1	1	1	1	1	1	1	1	1	1	1	1	1	1	1	1	1	1	1	1	1	1	1	1	1	1	1	1	1	1	1	1	1	1	1	1	1	1	1	1	1	1	1	1	1
6301	Salmonella London	Food	6301	1	1	1	0	0	1	1	1	1	1	1	1	1	1	1	1	1	1	1	1	1	1	1	1	1	1	1	1	1	1	1	1	1	1	1	1	1	1	1	1	1	1	1	1	1	1
6327	Salmonella Livingstone	Human	6327	1	1	1	1	1	1	1	1	1	1	1	1	1	1	1	1	1	1	1	1	1	1	1	1	1	1	1	1	1	1	1	1	1	1	1	1	1	1	1	1	1	1	1	1	1	1
6329	Salmonella Worthington	Human	6329	1	1	1	1	1	1	1	1	1	1	1	1	1	1	1	1	1	1	1	1	1	1	1	1	1	1	1	1	1	1	1	1	1	1	1	1	1	1	1	1	1	1	1	1	1	1
6331	Salmonella Pomona	Human	6331	1	1	1	0	1	1	1	1	1	1	1	1	1	1	1	1	1	1	1	1	1	1	1	1	1	1	1	1	1	1	1	1	1	1	1	1	1	1	1	1	1	1	1	1	1	1
6333	Salmonella Kentucky	Human	6333	1	1	1	0	1	1	1	1	1	1	1	1	1	1	1	1	1	1	1	1	1	1	1	1	1	1	1	1	1	1	1	1	1	1	1	1	1	1	1	1	1	1	1	1	1	1
6335	Salmonella Typhimurium	Human	6335	1	1	1	1	1	1	1	1	1	1	1	1	1	1	1	1	1	1	1	1	1	1	1	1	1	1	1	1	1	1	1	1	1	1	1	1	1	1	1	1	1	1	1	1	1	1
6336	Salmonella London	Human	6336	1	1	1	0	0	1	1	1	1	1	1	1	1	1	1	1	1	1	1	1	1	1	1	1	1	1	1	1	1	1	1	1	1	1	1	1	1	1	1	1	1	1	1	1	1	1
6339	Salmonella Enteritidis	Human	6339	1	1	1	1	1	1	1	1	1	1	1	1	1	1	1	1	1	1	1	1	1	1	1	1	1	1	1	1	1	1	1	1	1	1	1	1	1	1	1	1	1	1	1	1	1	1
6341	Salmonella Rissen	Human	6341	1	1	1	1	1	1	1	1	1	1	1	1	1	1	1	1	1	1	1	1	1	1	1	1	1	1	1	1	1	1	1	1	1	1	1	1	1	1	1	1	1	1	1	1	1	1
6344	Salmonella Rissen	Human	6344	1	1	1	1	1	1	1	1	1	1	1	1	1	1	1	1	1	1	1	1	1	1	1	1	1	1	1	1	1	1	1	1	1	1	1	1	1	1	1	1	1	1	1	1	1	1
6365	Salmonella Goldcoast	Human	6365	1	1	1	1	1	1	1	1	1	1	1	1	1	1	1	1	1	1	1	1	1	1	1	1	1	1	1	1	1	1	1	1	1	1	1	1	1	1	1	1	1	1	1	1	1	1
6402	Salmonella Infantis	Human	6402	1	1	1	1	1	1	1	1	1	1	1	1	1	1	1	1	1	1	1	1	1	1	1	1	1	1	1	1	1	1	1	1	1	1	1	1	1	1	1	1	1	1	1	1	1	1
6403	Salmonella Typhimurium	Human	6403	1	1	1	1	1	1	1	1	1	1	1	1	1	1	1	1	1	1	1	1	1	1	1	1	1	1	1	1	1	1	1	1	1	1	1	1	1	1	1	1	1	1	1	1	1	1
6450	Salmonella Livingstone	Human	6450	1	1	1	1	1	1	1	1	1	1	1	1	1	1	1	1	1	1	1	1	1	1	1	1	1	1	1	1	1	1	1	1	1	1	1	1	1	1	1	1	1	1	1	1	1	1
[truncated: 352 more columns]

## Sheet: QC
No.	Strain ID	Total Scaf_No.	SumBase(bp)	N50Len	N90Len	MeanLen	MaxLen	Raw Reads	Bases(GB)	GC(%)	Q20(%)	Q30(%)	Avg.Quality	Coverage(%) base on K-mer Analysis	Coverage(%) base on Reads Mapping(NGS)
1	3716	122	4671771	224830	89513	38293.2	471864	8306792	1.254	52.58	97.29	93.49	38.71	93.458	100
2	4008	214	4935328	189808	56211	23062.3	603835	9106124	1.375	52.21	97.18	92.2	35.67	92.0072	100
3	4328	119	4686015	229687	105391	39378.3	691778	10124704	1.529	51.765	96.57	91.725	35.525	90.9405	100
4	4351	173	4913882	234897	66698	28403.9	425109	10714782	1.618	52.41	97.575	93.43	35.87	89.0105	100
5	4359	185	5048370	240171	68464	27288.5	637596	9154668	1.382	51.945	97.375	93.08	35.805	91.083	100
6	4366	157	4894420	190221	73448	31174.7	615092	9749170	1.472	52.295	98	94.26	36.03	92.8312	100
7	4367	198	5101697	224692	43459	25766.1	376699	9443192	1.426	52.055	97.405	93.15	35.815	87.191	100
8	4373	113	4743900	201559	74290	41981.4	406442	8847296	1.336	52.17	97.76	93.815	35.94	90.6428	100
9	4424	178	4866301	355322	57744	27338.8	949364	10417258	1.573	52.31	97.54	93.23	35.845	91.9484	100
10	4016	138	4650693	210570	94271	33700.7	483150	8779262	1.326	52.175	97.395	92.665	35.755	92.5981	100
11	4059	119	4688480	224777	76811	39399	442820	8741590	1.32	52.645	97.4	93.73	38.785	91.0853	100
12	4073	99	4753459	322648	77047	48014.7	680694	7716822	1.165	52.455	97.415	93.765	38.79	92.5695	100
13	4114	144	4648839	226199	89030	32283.6	483564	8820158	1.332	52.475	97.31	93.56	38.735	92.1372	100
14	4125	92	4727105	246679	88910	51381.6	1079271	7768432	1.173	52.425	97.315	93.565	38.735	92.508	100
15	4136	94	4755487	397705	88908	50590.3	650224	8058286	1.217	52.425	97.2	93.315	38.66	91.4876	100
16	4144	80	4701212	406006	88908	58765.2	973756	7935698	1.198	52.555	97.27	93.445	38.7	91.0376	100
17	4146	203	5260510	270427	42046	25913.8	714498	7860208	1.187	52.22	97.505	93.945	38.845	90.7373	100
18	4168	138	4691434	163481	42058	33995.9	405305	9598346	1.449	52.075	97.475	93.9	38.83	92.4962	100
19	3717	98	4753475	276679	77047	48504.8	680414	8736352	1.319	52.085	97.225	93.4	38.69	91.0253	100
20	4169	163	4885506	214841	73511	29972.4	482502	8003590	1.209	52.665	97.385	93.74	38.785	91.0285	100
21	4228	221	5268043	233488	43459	23837.3	480570	9174486	1.385	52.17	97.48	93.975	38.86	93.369	100
22	4232	168	4793791	340377	68762	28534.5	949145	9163002	1.384	52.485	97.375	93.695	38.77	80.993	100
23	4352	97	4754151	406006	77047	49011.9	973490	7537162	1.138	52.455	97.42	93.795	38.805	92.9695	100
24	4353	125	4684977	156941	44461	37479.8	405305	7860560	1.187	52.455	97.42	93.8	38.81	93.3429	100
25	4354	167	4785124	199729	63250	28653.4	520641	8733336	1.319	52.175	97.28	93.485	38.715	89.7542	100
26	4375	171	4883550	270427	44975	28558.8	632639	8906484	1.345	52.245	97.4	93.755	38.795	87.0768	100
27	4426	220	5010249	216682	44466	22773.9	990403	7343354	1.109	52.38	96.88	92.685	38.49	85.457	100
28	4427	192	4858153	355321	58144	25302.9	949295	8053982	1.216	52.46	97.28	93.48	38.715	92.8648	100
29	3751	106	4736339	224777	64240	44682.4	442820	8154682	1.231	52.415	97.315	93.545	38.73	92.0388	100
30	3571	94	4753035	228438	74839	50564.2	1079401	10403212	1.571	52.16	96.615	91.25	35.475	90.5839	100
31	3712	128	4735461	293041	73185	36995.8	429265	9839684	1.486	52.16	96.94	91.815	35.59	90.2376	100
32	3713	115	4812760	228438	74839	41850.1	656689	9119306	1.377	52.275	96.89	91.785	35.58	93.1323	100
33	3757	153	5001743	188977	88181	32691.1	679666	10726228	1.62	52.075	96.66	91.225	35.48	91.7895	100
34	3758	146	4798105	340483	58826	32863.7	949142	9199082	1.389	52.32	97.29	92.73	35.75	86.3218	100
35	3947	155	4911644	239930	79822	31688	615266	9522502	1.438	52.415	96.495	90.975	35.43	87.6919	100
36	3951	128	4820356	210422	74036	37659	442881	10034748	1.515	52.51	96.695	91.4	35.505	93.2262	100
37	4017	136	4785621	192521	50418	35188.4	604350	9178054	1.386	52.18	96.67	91.325	35.495	89.5505	100
38	4060	139	4794634	192521	50233	34493.8	462047	11288958	1.705	52	96.69	91.455	35.51	88.2506	100
39	4126	92	4783254	405884	74839	51991.9	973305	10590006	1.599	52.325	96.495	90.98	35.425	92.1428	99.99
40	3756	190	4968991	188565	73511	26152.6	614459	8339228	1.259	52.535	97.14	93.21	38.635	87.0084	100
41	4150	162	4891092	226199	92392	30191.9	483573	7455348	1.126	51.585	97.15	92.185	35.66	88.8608	100
42	4227	153	4972110	239077	44975	32497.5	682560	10740296	1.622	52.36	96.75	91.435	35.515	94.8243	100
43	4242	121	4646508	241906	105298	38400.9	486003	10428846	1.575	52.32	96.215	90.325	35.305	92.4156	100
44	4261	203	4905626	316655	58144	24165.6	882557	9942668	1.501	52.355	96.6	91.165	35.46	87.7947	100
45	4376	190	4989967	168471	73484	26263	378972	8878058	1.341	52.185	96.755	91.685	35.545	90.5544	100
46	4405	203	4935083	218541	43459	24310.8	480702	10082314	1.522	52.34	96.815	91.57	35.545	93.6297	100
47	4411	104	4741345	237118	64240	45589.9	442714	11545490	1.743	52.14	96.06	90.32	35.285	91.3044	100
48	4412	164	4663661	222922	76977	28437	410620	11406318	1.722	52.395	96.955	91.82	35.595	93.8707	100
49	4428	178	4916987	340087	71073	27623.5	949365	9941692	1.501	51.975	96.495	91.03	35.435	89.2128	100
50	4429	168	4987156	256186	43359	29685.5	433300	10110406	1.527	52.3	97.15	92.265	35.67	94.1546	100
51	3932	86	4784774	150823	56091	55636.9	483038	8030004	1.213	52.385	96.89	92.675	38.48	91.9494	100
52	3561	100	4813402	228438	77047	48134	656882	10373978	1.566	52.08	96.68	91.4	35.505	91.8259	100
53	3563	87	4753401	405984	88908	54636.8	1079322	9474264	1.431	52.435	97.03	92.04	35.63	93.4691	99.99
54	3778	225	4864151	339965	58144	21618.4	947500	10236348	1.546	51.875	96.64	91.375	35.495	89.5706	100
55	3779	203	4969997	174496	43459	24482.7	714362	10729280	1.62	52.49	96.675	91.255	35.485	94.2432	100
56	3780	213	4981670	222861	41142	23388.1	714313	11920880	1.8	52.315	96.945	91.815	35.59	93.7806	100
57	3802	77	4727131	228437	88908	61391.3	973498	10719020	1.619	52.28	96.75	91.46	35.52	89.8414	100
58	3912	188	5142723	220669	43459	27354.9	399151	11207078	1.692	52.065	96.27	90.685	35.36	92.1803	100
59	3915	124	4775763	201980	50197	38514.2	442820	8865184	1.339	52.425	96.19	90.425	35.315	90.1777	100
60	3916	120	4778174	252524	74290	39818.1	604447	10997460	1.661	52.125	96.135	90.405	35.305	89.4502	100
61	3917	140	4873114	179347	55157	34808	603920	9458790	1.428	52.14	95.94	90.105	35.245	90.4505	100
62	3954	95	4576379	217867	89521	48172.4	755780	8899186	1.344	52.68	97.165	93.26	38.645	93.9328	100
63	3936	196	4948300	131063	36474	25246.4	433300	9786610	1.478	52.24	96.285	90.65	35.36	90.3107	100
64	3949	204	5026454	201547	47078	24639.5	449425	9833504	1.485	52.775	96.82	91.78	35.565	85.2499	100
65	3957	128	4783885	201559	54921	37374.1	471011	10052814	1.518	52.31	96.23	90.6	35.345	87.7408	100
66	3960	130	4913353	222570	54335	37795	550355	9547622	1.442	52.465	96.17	90.4	35.315	91.5118	100
67	4071	204	5048754	174226	43459	24748.8	376514	9804976	1.481	52.345	95.74	89.63	35.16	87.9117	100
68	4217	176	4891565	189815	75099	27793	483149	9160094	1.383	51.835	96.44	90.975	35.42	88.5307	100
69	4229	141	4875730	248470	54337	34579.6	546751	11324880	1.71	52.205	96.78	91.6	35.54	91.3019	100
70	4230	194	4886452	260185	58095	25187.9	990287	9640138	1.456	52.215	96.375	90.845	35.395	90.4473	100
71	4265	205	4878295	216682	56559	23796.6	944650	9816332	1.482	52.075	96.315	90.725	35.37	91.4721	100
72	3955	117	4774947	286498	94519	40811.5	1048772	8624552	1.302	52.51	97.285	93.505	38.72	91.2419	100
73	4436	112	4816607	319447	74839	43005.4	762769	9388264	1.418	52.22	96.01	90.16	35.265	89.774	100
74	4458	151	4982872	380423	90418	32999.2	657056	8960294	1.353	52.36	97.66	93.6	35.905	96.2504	100
75	4501	185	4805157	340483	68762	25973.8	949363	10129200	1.53	52.34	97.7	93.72	35.925	89.6672	100
76	4502	195	4914468	180145	57145	25202.4	327582	8750514	1.321	52.105	97.305	93.01	35.785	93.0517	100
77	4503	208	4916139	132690	51112	23635.3	615229	10220964	1.543	52.375	97.43	93.29	35.835	92.6428	100
78	4504	156	4904750	210856	38541	31440.7	405174	8722688	1.317	52.305	97.415	93.03	35.8	90.3034	100
79	4519	135	5017314	234912	65592	37165.3	404312	9913588	1.497	52.3	97.82	93.93	35.97	94.2536	100
80	3755	116	4752327	200937	74037	40968.3	442887	10895698	1.645	52.675	97.795	93.83	35.95	95.7224	100
81	3956	124	4766022	200941	42929	38435.7	405306	9028596	1.363	52.165	97.58	94.125	38.9	85.9003	100
82	3776	194	4938308	222862	44475	25455.2	682504	8985098	1.357	52.43	97.74	93.78	35.94	94.2249	100
83	3914	136	4877668	214684	74290	35865.2	450765	11436622	1.727	52.055	97.64	93.495	35.885	89.6061	100
84	3939	200	5156110	222862	42046	25780.5	480596	10335268	1.561	51.885	97.565	93.5	35.88	88.0701	100
85	3975	126	4689393	197558	63135	37217.4	405301	8258510	1.247	54.4	93.31	88.46	34.68	82.073	100
86	4007	215	4936942	211140	51087	22962.5	514216	9171176	1.385	52.395	97.81	93.99	35.97	90.2994	100
87	4037	110	4739942	310166	117076	43090.4	517256	9237770	1.395	51.245	97.45	93.115	35.815	88.1974	100
88	4110	102	4665858	268927	88840	45743.7	661426	10243214	1.547	52.425	97.535	93.41	35.865	95.3676	100
89	4112	111	4980283	405347	100684	44867.4	647926	8680594	1.311	51.91	97.505	93.22	35.835	84.8549	100
90	4113	263	5157604	222862	42046	19610.7	480869	8813024	1.331	51.51	97.63	93.555	35.895	83.7911	99.98
91	4222	131	4723012	224777	50197	36053.5	442826	8552142	1.291	52.49	97.665	93.605	35.905	92.4869	100
92	4223	200	5166978	222862	43493	25834.9	411790	10916772	1.648	52.175	97.625	93.63	35.9	93.7944	100
93	4224	158	4783462	225882	44461	30275.1	442887	9773458	1.476	52.54	97.595	93.445	35.88	93.3776	100
94	4234	105	4687916	229001	76811	44646.8	442820	7111052	1.074	52.11	98.065	94.39	36.055	93.3481	100
95	4273	233	5047317	188838	46497	21662.3	666746	9864010	1.489	52.2	97.845	93.9	35.97	92.047	100
96	4278	126	4865228	216775	81488	38612.9	719150	9486536	1.432	52.25	97.585	93.405	35.87	90.717	100
97	4321	162	4922651	239077	44975	30386.7	480682	8934794	1.349	52.17	97.675	93.52	35.895	91.5822	100
98	4322	144	4833219	182399	44265	33564	342634	8552402	1.291	52.325	95.98	91.125	38.075	82.8358	100
99	4325	100	4682256	268915	106107	46822.6	684941	9488694	1.433	52.55	97.75	93.78	35.94	95.0769	100
100	4635	89	4744336	406006	77047	53307.1	973375	8395694	1.259	52.365	97.255	92.595	35.725	92.4019	100
101	4642	101	4794730	224777	89548	47472.6	564311	8987294	1.348	51.765	97.42	92.905	35.79	92.3504	100
102	5420	195	5145257	237379	55024	26385.9	611911	10096584	1.514	51.72	97.565	93.47	35.875	90.6433	100
103	4634	131	4776608	217012	77028	36462.7	646268	7490468	1.124	52.86	97.46	92.985	35.8	97.2524	100
104	4660	140	4680367	135532	49135	33431.2	345916	8959064	1.344	52.08	97.385	92.895	35.785	89.9303	100
105	4661	85	4641546	298605	99910	54606.4	656802	8287008	1.243	51.935	97.405	92.935	35.785	91.1695	100
106	4664	143	4825740	374708	88859	33746.4	696341	8478878	1.272	51	97.45	93.01	35.805	85.1205	100
107	4670	120	4752078	182641	50197	39600.7	405331	13164654	1.975	51.605	97.14	92.435	35.69	95.6885	100
108	4701	107	4643097	502782	106670	43393.4	923935	8585336	1.288	51.43	97.51	93.125	35.825	88.351	100
109	4703	85	4751844	405983	74839	55904	1083575	8482810	1.272	51.265	97.35	92.715	35.755	93.4581	100
110	4705	101	4721807	555588	78110	46750.6	685561	9003496	1.351	50.98	97.36	92.795	35.765	90.7018	100
111	4715	105	4760992	228730	110498	45342.8	692084	8734020	1.31	50.6	97.455	93.03	35.805	88.5443	100
112	4732	107	4717448	214407	94474	44088.3	868956	7066274	1.06	51.36	97.485	93.075	35.815	91.766	100
113	4773	147	4881340	210429	92392	33206.4	426317	9178676	1.377	51.21	97.145	92.32	35.675	96.8325	100
114	4780	131	4646583	226199	78933	35470.1	482979	12052770	1.808	51.095	97.39	92.8	35.77	91.7012	100
115	4804	191	5249852	222933	75491	27486.1	791215	8984326	1.348	51.295	97.53	93.18	35.84	100.407	100
116	4807	157	4846326	375791	69861	30868.3	949167	8729370	1.309	51.65	97.425	92.92	35.79	92.0213	100
117	4831	162	4921963	356873	79547	30382.5	646648	8526290	1.279	52.215	97.42	92.98	35.795	94.8279	100
118	4833	99	4733098	210403	55557	47809.1	514181	9359118	1.404	52.285	97.365	92.855	35.775	91.3654	100
119	4838	198	4866977	136483	37542	24580.7	419264	8864112	1.33	51.45	97.45	92.965	35.8	92.3551	100
120	4867	171	4944695	215886	58144	28916.3	562260	8761160	1.314	51.27	97.4	92.88	35.78	91.0094	100
121	4869	122	4675925	409765	97192	38327.3	774644	9239736	1.386	51.42	97.43	92.99	35.8	91.8595	100
122	4872	158	5228681	262288	58392	33092.9	640166	9131698	1.37	50.815	97.665	93.54	35.9	91.535	100
123	4906	117	4712236	229000	50197	40275.5	442720	8587374	1.288	51.745	97.36	92.85	35.77	94.1657	100
124	4916	150	4863804	250152	87986	32425.4	524066	9706504	1.456	51.65	97.37	92.855	35.775	88.7106	100
125	4956	91	4724302	322648	77047	51915.4	682145	8607294	1.291	51.845	97.43	93.225	35.825	99.7869	100
126	4962	185	4758247	237266	57011	25720.3	467960	11960486	1.794	53.285	96.96	92.475	35.67	94.687	100
127	5007	145	4779647	231011	77028	32963.1	512501	9709730	1.456	51.875	97.45	92.995	35.805	92.7492	100
128	5011	147	4722270	226836	44650	32124.3	549956	8194364	1.229	50.955	97.78	93.77	35.94	90.7708	100
129	5026	148	4792396	340483	60303	32381.1	949294	8655018	1.298	51.65	97.38	92.875	35.775	91.7341	100
130	5034	119	4950019	214547	77000	41596.8	577595	9498386	1.425	52	97.515	93.165	35.83	97.0128	100
131	5047	107	4655967	168409	57024	43513.7	448630	8332922	1.25	52.265	97.37	92.935	35.785	97.239	100
132	5067	115	4723274	229560	90157	41071.9	1033738	9281628	1.392	51.355	97.58	93.255	35.85	91.9307	100
133	5246	179	4996218	348818	57904	27911.8	990450	8313506	1.247	51.375	97.345	92.77	35.76	91.5578	100
134	5249	131	4956989	188977	88181	37839.6	668850	8572264	1.286	51.175	97.575	93.34	35.86	94.8352	100
135	5105	120	4773299	181626	60885	39777.5	405301	8772520	1.316	51.54	97.385	92.945	35.785	91.0371	100
136	5325	101	4869234	218764	54337	48210.2	449159	8996102	1.349	51.435	97.315	92.675	35.745	89.7718	100
137	5326	94	4647384	228730	104300	49440.3	692476	8745646	1.312	51.485	97.445	93.035	35.805	95.4742	100
138	5327	100	4647750	326665	110498	46477.5	692082	9564786	1.435	51.39	97.605	93.385	35.87	93.4247	100
139	5328	123	4559093	184664	75515	37065.8	525421	10798804	1.62	51.67	97.565	93.345	35.86	94.9708	100
140	5351	103	4718087	389261	93673	45806.7	1153779	9033962	1.355	52.25	97.47	93.17	35.825	98.5267	100
141	5352	113	4721744	226239	93673	41785.3	1153669	8325194	1.249	53.17	95.69	89.905	35.185	91.2534	100
142	5369	153	4905657	473535	93044	32063.1	651423	10064700	1.51	51.765	97.235	92.745	35.745	92.3647	100
143	5372	88	4745029	406006	77047	53920.8	1079318	8228782	1.234	52.27	97.485	93.25	35.835	97.7536	100
144	5424	155	4862577	292520	49050	31371.5	604723	8412496	1.262	51.98	97.34	93.02	35.79	95.7429	100
145	5426	160	4867843	226199	61733	30424	794771	7698112	1.155	52.06	97.435	93.15	35.82	96.2978	100
146	5470	149	4865814	292520	62325	32656.5	635767	12060118	1.809	51.965	97.37	93.045	35.8	94.2649	100
147	5473	83	4653639	271256	73390	56067.9	474168	9800126	1.47	51.94	97.46	93.235	35.83	97.5013	100
148	5481	104	4724914	213579	56926	45431.9	757356	8381374	1.257	51.53	97.51	93.01	35.815	88.3265	100
149	5508	130	4965229	188963	77868	38194.1	679240	9692624	1.454	51.63	97.56	93.365	35.86	95.8778	100
150	5509	129	4788621	192250	54924	37121.1	439807	9459060	1.419	51.695	97.355	92.85	35.775	93.3878	100
151	5531	135	4965360	213055	76346	36780.4	679413	9894848	1.484	51.475	97.51	93.18	35.835	99.5348	100
152	5545	86	4717830	405884	77047	54858.5	972910	10697346	1.605	51.325	97.405	92.905	35.785	100.47	100
153	5616	162	5010178	239077	43459	30927	714083	9786766	1.468	51.515	97.505	93.145	35.83	97.5718	100
154	5633	99	4674918	401087	75515	47221.4	746964	9620918	1.443	51.79	97.43	92.96	35.795	93.3673	100
155	5642	115	4693917	223417	74336	40816.7	482414	8365846	1.255	51.685	97.5	93.19	35.83	92.3884	100
156	5656	89	4752444	405884	77047	53398.2	1079108	8508252	1.276	51.48	97.56	93.295	35.85	97.004	100
157	5661	91	4716071	153604	51179	51825	291172	8555678	1.283	51.59	97.525	93.195	35.835	94.6646	100
158	5669	122	4774173	221929	47502	39132.6	443351	10514628	1.577	51.73	97.455	92.795	35.78	94.172	100
159	5675	127	4840280	259003	74469	38112.4	551995	9038706	1.356	51.32	97.335	92.795	35.76	93.592	100
160	5679	84	4718400	405884	77002	56171.4	1079191	12985130	1.948	51.29	97.385	92.96	35.79	97.9995	100
161	5724	81	4743571	371983	77047	58562.6	1078921	10292950	1.544	51.35	97.305	92.66	35.74	97.4068	100
162	5725	166	4877928	209652	51854	29385.1	332078	8770530	1.316	49.245	97.445	92.97	35.8	81.3297	100
163	5730	130	4792654	209411	81635	36866.6	868494	8392382	1.259	50.13	97.545	93.25	35.85	85.8661	100
164	5731	106	4586642	310484	102021	43270.2	635378	9167282	1.375	51.525	97.5	93.14	35.825	92.5465	100
165	5754	100	4772445	369880	88915	47724.4	697831	9730998	1.46	51.13	96.505	90.97	35.43	86.7653	100
166	5781	141	4833402	285449	76957	34279.4	1166059	9211992	1.382	50.62	97.61	93.33	35.865	93.285	100
167	5809	120	4752086	181626	43231	39600.7	405295	9065928	1.36	51.09	97.385	92.82	35.775	94.9955	100
168	5821	114	4759116	200940	61016	41746.6	405331	9098536	1.365	50.365	97.45	93.07	35.81	89.3603	100
169	5824	130	5051726	299003	80174	38859.4	732153	8593716	1.289	51.82	97.545	93.405	35.865	93.5708	100
170	5848	110	4760547	172187	76979	43277.7	943837	9331056	1.4	51.05	97.57	93.3	35.855	93.7105	100
171	5849	157	4928663	199993	70381	31392.8	513671	8779384	1.317	51.06	97.32	92.67	35.745	90.9556	100
172	5943	114	4870725	241449	72859	42725.7	604032	8684744	1.303	51.17	97.4	92.895	35.785	98.4225	100
173	5976	132	4648446	241906	73185	35215.5	479757	9448830	1.417	51.105	97.41	92.91	35.785	92.8189	100
174	6012	161	4813636	245988	56581	29898.4	405298	8383718	1.258	51.085	97.54	93.22	35.84	91.3482	100
175	6016	147	4735400	200937	48801	32213.6	405400	7925736	1.189	50.95	97.35	92.82	35.765	85.5914	100
176	6038	133	4682969	227544	86535	35210.3	646497	9377784	1.407	50.95	97.5	93.13	35.825	96.6846	100
177	6063	164	4839319	375791	70285	29508	949170	8340916	1.251	51.225	97.325	92.745	35.755	91.9397	100
178	6105	112	4726556	188977	76557	42201.4	679627	11473206	1.721	50.18	97.46	93.205	35.83	85.3012	100
179	6106	185	5016123	194040	48719	27114.2	393730	9449570	1.417	51.215	97.425	92.93	35.79	94.0592	100
180	6111	126	4644362	226199	92392	36860	483573	8420526	1.263	51.135	97.36	92.795	35.765	91.3295	100
181	6125	146	4971334	181668	51182	34050.2	668848	8183896	1.228	50.795	97.57	93.295	35.855	88.6543	100
182	6135	89	4663618	229000	72532	52400.2	443792	9805952	1.471	51.605	97.315	92.675	35.745	93.7048	100
183	6138	167	4984957	316654	64645	29850	564802	9700422	1.455	51.52	97.435	92.99	35.8	93.2635	100
184	6146	144	4837808	316655	66599	33595.9	990518	9842326	1.476	51.17	97.475	93.075	35.815	91.8344	98.3
185	6153	93	4643618	258546	93186	49931.4	696351	8388818	1.258	51.435	97.185	92.485	35.705	93.3706	100
186	6155	125	4654836	228203	78439	37238.7	483360	9106088	1.366	51.435	97.25	92.5	35.715	93.7744	100
187	6160	121	4723448	188643	77868	39036.8	679911	8438864	1.266	50.505	97.21	92.655	35.73	93.0889	100
188	6169	118	4647180	217580	57307	39382.9	476110	9219740	1.383	51.315	97.51	93.195	35.835	97.4779	100
189	6207	110	4716049	212556	76557	42873.2	679664	9015644	1.352	50.155	97.7	93.69	35.92	80.3955	100
190	6212	145	4854064	260086	58144	33476.3	990517	9810542	1.472	50.985	97.34	92.765	35.76	91.1777	100
191	6213	109	4715399	212845	77868	43260.5	679491	8834066	1.325	50.68	97.595	93.39	35.87	85.9902	100
192	6225	96	4671031	224777	64240	48656.6	476172	9465966	1.42	51.4	97.35	92.775	35.76	95.3768	100
193	6231	109	4813608	381089	93882	44161.5	916732	9272724	1.391	51.725	97.805	93.875	35.955	92.6708	100
194	6239	91	4744359	406006	74839	52135.8	1033328	9707424	1.456	51.165	97.46	93.045	35.81	93.0816	100
195	6243	101	4637660	452459	106670	45917.4	923922	10994586	1.649	51.62	97.505	93.175	35.83	94.4818	100
196	6259	115	4870041	258192	54337	42348.2	448628	10188128	1.528	51.54	97.435	93.035	35.8	97.4496	100
197	6266	121	4716648	212557	56928	38980.6	546459	7983858	1.198	52.42	95.99	90.485	35.3	89.5011	100
198	6270	139	4655068	224777	61016	33489.7	442788	9239088	1.386	51.315	97.37	92.95	35.785	96.4633	100
199	6276	105	4738022	323334	89569	45124	802155	9506112	1.426	51.065	97.475	93.19	35.83	88.5134	100
200	6301	93	4652822	247439	61016	50030.3	442881	6880810	1.032	51.295	97.25	92.765	35.75	92.9116	100
201	6327	116	4715926	212557	76557	40654.5	679655	7864896	1.18	51.135	97.53	93.28	35.845	93.0738	100
202	6329	131	4810131	292295	93730	36718.6	665231	10060128	1.509	51.575	97.28	92.77	35.755	93.6133	100
203	6331	88	4476383	380902	99649	50868	711796	9235816	1.385	51.75	97.505	93.225	35.84	94.8192	100
204	6333	156	4818224	237266	62325	30886.1	467775	10565006	1.585	51.265	97.38	92.895	35.78	92.9566	100
205	6335	132	4873292	186420	51770	36918.9	449138	9828396	1.474	51.13	97.455	93.03	35.805	90.1561	100
206	6336	157	4964064	178421	48801	31618.2	405301	7522696	1.128	51.115	97.095	92.335	35.67	92.1375	100
207	6339	89	4744089	406106	74839	53304.4	927037	10320524	1.548	51.26	97.445	92.99	35.8	95.7854	100
208	6341	209	4926292	148238	57145	23570.8	356243	10326672	1.549	52.72	95.56	89.01	35.06	89.9117	100
209	6344	197	5024212	211917	58553	25503.6	436195	9773876	1.466	51.645	97.61	93.605	35.9	89.0843	100
210	6365	149	4888546	210470	89030	32809	479703	9241016	1.386	50.685	97.42	92.985	35.795	92.0096	100
211	6402	136	4679470	201823	57001	34407.9	476111	9079324	1.362	50.64	97.455	93.075	35.81	91.5945	100
212	6403	195	5155382	271508	42046	26437.9	714353	11024792	1.654	50.675	97.445	92.98	35.8	92.9306	100
213	6450	97	4722212	212955	88181	48682.6	669086	8903438	1.336	51.575	97.83	93.93	35.97	95.3753	100
